# Supplementary material for: Transcriptome profiling of a Sinorhizobium meliloti fadD mutant reveals the role of rhizobactin 1021 biosynthesis and regulation genes in the control of swarming
Source: BMC Genomics. 2010 Mar 8;11:157. doi: 10.1186/1471-2164-11-157 (PMC2848241; doi:10.1186/1471-2164-11-157)
Supplement: Additional file 1 — Genes differentially expressed in response to surface growth and/or swarming-specific conditions in S. meliloti 1021FDC5. Tabular data (.xls) list the 1166 genes showing differential expression in any of the six comparisons performed in this study. Only M values above 1 or below -1 with p ≤ 0.05 are shown. The category in the Venn diagram (A-G in Fig. 4) to which each gene belongs is also indicated. L, growth in liquid MM; S, growth on solid MM (1.3% agar); SS, growth on semi solid MM (0.6% agar). Time of incubation is shown in parenthesis. [file 1471-2164-11-157-S1.XLS]

## Sheet: Hoja1
Additional file 1
Genes differentially expressed in response to surface growth and/or swarming-specific conditions in S. meliloti 1021FDC5.
Tabular data (.xls) list the 1166 genes showing differential expression in any of the six comparisons performed in this study.
Only M values above 1 or below -1 with p≤0.05 are shown.
The category in the Venn diagram (A-G in Fig. 4) to which each gene belongs is also indicated.
L, growth in liquid MM; S, growth on solid MM (1.3% agar); SS, growth on semisolid MM (0.6% agar). Time of incubation is shown in parenthesis.
		M values
GeneID	Category	SS vs. L (7h)	S vs. L (7h)	SS vs. L (14h)	S vs. L (14h)	SS vs. S (7h)	SS vs. S (14h)	Description
SMa0002	A				-1.38028			fodG formate dehydrogenase, major subunit (formate dehydrogenase alpha subunit)
SMa0011	D			2.69481	2.99405			selA L-seryl-tRNA selenium transferase
SMa0018	A				1.67442			Insertion sequence ISRm2011-2/ISRm11
SMa0034	D			1.07775	1.24412			Serralysin-like metalloprotease
SMa0036	A				1.42444			ABC transporter, ATP-binding protein
SMa0044	B					1.25699		conserved hypothetical protein
SMa0045	B					-1.4688		cah Carbonic anhydrase
SMa0104	A				-1.08579			ABC transporter, periplasmic solute-binding protein, likely involved in transport of lysine, ectoine, and asparagine
SMa0116	A				-1.30009			DnaJ/CbpA-type protein
SMa0185	A				1.22252			conserved hypothetical protein
SMa0189	D	3.37088		3.06795	3.14308			hypothetical protein
SMa0190	D	4.47426		2.97501	4.20275			putative transcriptional regulator, tetR family
SMa0203	D			-2.09588	-1.75263			ABC transporter, periplasmic solute-binding protein, likely transports galactose and, to a lesser extent, L-arabinose, glucose, D-arabinose, L-fucose and D- fucose
SMa0232	A				-1.4739			conserved hypothetical protein
SMa0247	C			1.32314				Conserved hypothetical protein
SMa0249	C			1.29989				gntA TRAP-type small permease component, required for growth on gluconate
SMa0312	D			-2.29335	-1.98674			hypothetical protein
SMa0314	D			-2.33878	-2.34941			Conserved hypothetical protein
SMa0316	D			-2.20874	-1.7453			Hypothetical protein
SMa0355	A				1.23099			Transcriptional regulator, LysR family
SMa0387	A				-1.68594			hisC3 Histidinol-phosphate aminotransferase
SMa0391	D			-2.12759	-2.48616			ABC transporter, ATP-binding protein
SMa0392	D			-3.9962	-4.16844			ABC transporter, periplasmic solute-binding protein
SMa0394	D			-2.80646	-2.84606			ABC transporter, permease
SMa0396	A				-1.58456			ABC transporter, permease
SMa0398	D			-1.77799	-2.30601			hisD2 HisD2 histidinol dehydrogenase
SMa0400	A				-1.4753			Dehydrogenase, Zn-dependent
SMa0402	A				-1.25965			Transcriptional regulator, GntR family
SMa0436	B					-1.12068		hypothetical protein
SMa0512	B						1.52683	idnD IdnD L-idonate 5-dehydrogenase
SMa0520	G	1.4475	2.65627	1.90175	2.73244	1.7264	1.54683	Transcriptional regulator, RpiR family
SMa0564	F			-1.12064			2.77708	Putative dehydrogenase
SMa0581	D			-2.52075	-2.69022			ntrC Nitrate transporter, ATP binding protein
SMa0583	D			-3.83645	-3.78939			ntrB Nitrate transporter, permease
SMa0585	D			-4.28081	-4.15391			ntrA Nitrate transporter, periplasmic nitrate binding protein
SMa0590	D			-2.38251	-2.70304			hypothetical protein
SMa0592	D			-1.09514	-1.03469			conserved hypothetical protein
SMa0616	A				-1.29361			fixQ3 FixQ3 nitrogen fixation protein
SMa0617	A				-1.13661			fixP3 FixP3 Diheme c-type cytochrome
SMa0621	A				-1.14437			fixI2 FixI2 E1-E2 type cation ATPase
SMa0629	C			1.14977				hypothetical protein
SMa0636	A				-1.2845			conserved hypothetical protein
SMa0647	A				-1.45537			hypothetical protein
SMa0687	A				-2.05959			hypothetical protein
SMa0699	A				-1.39375			hypothetical protein
SMa0715	A				1.04932			Nucleoside-diphosphate-sugar epimerase
SMa0734	A				-1.616			hypothetical protein
SMa0738	C			1.33977				cspA6 CspA6 cold shock protein
SMa0744	D			3.26449	3.07862			groEL2 groEL2 chaperonin
SMa0745	D			3.33621	3.39259			groES2 groES2 chaperonin
SMa0763	B					-1.85688		hypothetical protein
SMa0799	C			-1.05084				ABC transporter, periplasmic solute-binding protein
SMa0800	A				-1.16			ABC transporter, permease
SMa0814	C			-1.0051				nifB NifB FeMo cofactor biosynthesis protein
SMa0815	D			-1.44358	-1.35813			nifA NifA transcriptional activator
SMa0819	C			-1.10028				fixB FixB electron transfer flavoprotein alpha chain
SMa0831	A				-1.03725			nifX NifX iron-molybdenum cluster-binding protein
SMa0848	D			2.05252	1.91023			hypothetical protein
SMa0853	C			-1.08787				nodE NodE beta ketoacyl ACP synthase
SMa0869	B					-1.15621		nodA NodA N-acyltransferase
SMa0878	C			1.03055				nodM NodM Glucosamine--fructose-6-phosphate aminotransferase
SMa0890	C			-1.1963				conserved hypothetical protein
SMa0903	A				-1.19977			conserved hypothetical protein
SMa0952	A				-1.09731			ABC transporter, permease
SMa0953	B						-1.22233	ABC transporter, ATP-binding protei
SMa1029	D			1.18247	1.3524			TRm1b transposase
SMa1038	B					-1.08334		Multicopper oxidase
SMa1050	B						1.03033	hypothetical protein
SMa1052	F	1.00654		1.23957			1.56284	Conserved hypothetical protein
SMa1077	G	1.16268	1.04834		-1.06819		2.76382	next18 Nex18 Symbiotically induced conserved protein
SMa1078	F	1.89018		1.73621			1.92885	Conserved hypothetical protein
SMa1079	F	1.35709					1.9073	tspO TspO Tryptophan rich sensory protein
SMa1100	F	1.30566		1.60545			1.56656	Conserved hypothetical protein
SMa1104	C			-1.00225				hypothetical protein fragment
SMa1122	E				-1.21596	1.2683		Putative permease
SMa1174	C			-1.11184				hypothetical protein
SMa1214	C			1.03407				fixQ1 FixQ1 nitrogen fixation protein
SMa1220	C			1.04343				fixN1 FixN1 cytochrome c oxidase subunit 1
SMa1279	A		1.25683					norE NorE accessory protein for nitric oxide reductase
SMa1339	C			-1.06759				ABC transporter, permease, involved in amino acid or peptide transport
SMa1344	B					-1.07958		ABC transporter, ATP-binding protein, involved in amino acid or peptide transport
SMa1347	C			1.07666				dehydrogenase
SMa1371	A				-1.59424			ABC transporter, ATP-binding protein
SMa1375	D			-1.54171	-2.24965			ABC transporter, periplasmic solute-binding protein
SMa1381	A				-1.002			Possible oxidase
SMa1389	D			1.48067	1.04314			etfA2 EtfA2 electron-transport flavoprotein, alpha-subunit
SMa1391	C			1.24774				etfB2 EtfB2 electron transport flavoprotein, beta subunit
SMa1400	A				-1.18448			Acyl-CoA dehydrogenase
SMa1410	D			-1.69118	-1.47489			Oxidoreductase
SMa1414	A				-1.86618			Dehydrogenase, FAD-dependent
SMa1450	A				-1.41368			Thiolase
SMa1452	A				-1.0122			short chain alcohol dehydrogenase-related dehydrogenase
SMa1461	A				-1.27664			Mandelate racemase/muconate lactonizing enzyme family protein
SMa1462	D			-1.20679	-1.24207			ABC transporter, periplasmic solute-binding protein
SMa1473	A				-1.64283			proline dipeptidase
SMa1507	D			-1.51497	-2.82806			Conserved hypothetical protein
SMa1513	D			-1.06317	-1.51991			ABC transporter, permease
SMa1562	D			-1.06725	-1.27753			Putative pilus assembly protein
SMa1564	B					-1.27654		Putative pilus assembly protein
SMa1573	A				1.45213			cpaE2 CpaE2 pilus assembly protein
SMa1595	A				-1.00732			hypothetical protein
SMa1623	A				-1.24049			transposase, fragment
SMa1629	A				-1.03774			short chain alcohol dehydrogenase-related dehydrogenase
SMa1635	D			-1.13428	-1.52354			hypothetical protein
SMa1672	B						-1.56159	conserved hypothetical protein
SMa1731	B					-1.13708		betB2 BetB2 betaine aldehyde dehydrogenase
SMa1736	C			1.07613				Transcriptional regulator, LysR family
SMa1740	B					1.01776		Siderophore-interacting protein
SMa1742	B					1.00931		ABC transporter, permease, Fe3+-siderophore transport system
SMa1746	C			1.32461				ABC transporter, periplasmic solute-binding protein, Fe3+-siderophore transport system
SMa1755	D			-1.74967	-1.07917			ABC transporter, periplasmic solute-binding protei
SMa1760	A				-1.3024			phosphotransferase
SMa1765	D			-1.69682	-1.48516			conserved hypothetical protein
SMa1793	A				-1.07565			conserved hypothetical protein
SMa1803	D			1.20177	1.1745			TRm2011-2a transposase
SMa1808	C	1.03838						Hypothetical protein
SMa1817	A		1.0658					conserved hypothetical protein
SMa1820	C	1.78386						conserved hypothetical protein
SMa1821	D	1.66115	1.47631					hydrolase
SMa1838	B						-1.09198	dehydrogenase
SMa1851	C			1.09632				hydrolase
SMa1961	A				-1.25985			polyhydroxybutyrate depolymerase
SMa2037	A				-1.13583			Oxidoreductase
SMa2075	C			1.02519				ABC transporter, periplasmic solute-binding protein
SMa2129	B						1.97188	conserved hypothetical protein
SMa2171	A				-1.01502			Transposase
SMa2191	A				-1.07584			Transposase, fragment
SMa2211	A				-1.54233			Thiamine pyrophosphate-requiring protein
SMa2223	A				-1.41484			oxidoreductase
SMa2245	D			1.05692	1.05478			conserved hypothetical protein
SMa2253	A				-1.15763			conserved hypothetical protein
SMa2294	E				-1.33292		1.37913	mrcA2 MrcA2 penicillin-binding protein
SMa2311	A				-1.04567			ABC transporter, ATP-binding protein, likely transports tagatose
SMa2337	D			2.35764	1.66053			rhtX, RhtX rhizobactin transporter
SMa2339	G			1.33058	1.35237	1.55287		Siderophore biosynthesis protein
SMa2347	D			-1.5983	-1.93246			conserved hypothetical protein
SMa2357	C			1.05746				cyaO adenylate/guanylate cyclase
SMa2359	A				-1.27179			conserved hypothetical protein
SMa2361	D			-1.13432	-1.60806			conserved hypothetical protein
SMa2373	D			1.89082	1.83326			TRm2011-2a transposase
SMa2383	C			-1.07099				Dehydrogenase, Zn-dependent
SMa2395	C			-1.04997				repA2, RepA2 replication protein
SMa2400	B					3.64863		rhbA Diaminobutyrate--2-oxoglutarate aminotransferase involved in rhizobactin biosynthesis
SMa2402	G	1.84315			1.03785	2.58388		rhbB L-2,4-diaminobutyrate decarboxylase
SMa2404	G			1.19269	1.34212	2.65122		rhbC RhbC rhizobactin biosynthesis protein
SMa2406	E				1.35207	2.81659		rhbD RhbD rhizobactin biosynthesis protein
SMa2408	G	2.38332		2.22867	1.98085	3.83062		rhbE RhbE rhizobactin biosynthesis protein
SMa2410	G	2.36003		1.34432	1.27353	3.76199		rhbF RhbF rhizobactin biosynthesis protein
SMa2412	A		-1.81111					rhrA RhrA transcriptional activator
SMa2414	G	1.42875		1.63894	1.11031	2.67589		rhtA RhtA rhizobactin transporter
SMb20005	F	2.34363					-1.38039	Putative glutathione S-transferase
SMb20007	A				-1.35738			catC Catalase
SMb20010	E				1.22955	1.87803		Hypothetical protein
SMb20011	C			-1.03065				Putative heavy-metal transporter
SMb20023	D			1.21791	1.9541			Probable 5-oxoprolinase
SMb20025	C			1.06836				Conserved hypothetical protein
SMb20026	C			1.19181				Conserved hypothetical protein
SMb20056	B					-1.5158		btuF, ABC transporter, periplasmic solute-binding protein
SMb20057	B					-1.47125	-1.06854	btuC, ABC transporter, permease
SMb20058	B					-1.37094	-1.06377	btuD, ABC transporter, ATP-binding protein
SMb20059	B					-1.24424		SAM-dependent methyltransferase, may be involved in cobalamin metabolism
SMb20072	C			-1.25178				ABC transporter, periplasmic solute-binding protein, induced by myo-inositol
SMb20099	D			-1.45152	-1.18927			Putative trehalose synthase
SMb20100	C			-1.11811				Putative dehydrogenase
SMb20111	A				-2.58689			Putative oligopeptide ABC transporter ATP-binding protein
SMb20118	C			-1.00483				Conserved hypothetical protein
SMb20125	A				-1.30787			Putative xanthine and xanthosine ABC transporter, permease component
SMb20166	B					-1.1334		Conserved hypothetical protein
SMb20167	D			-1.01889	-1.03987			Conserved hypothetical protein, signal peptide
SMb20194	D			1.83227	2.61376			Conserved hypothetical protein
SMb20195	D			1.90632	2.55972			ppe Ribulose-phosphate 3-epimerase
SMb20196	D			1.51597	1.4436			cbbX ATPase of the AAA+ class
SMb20197	D			1.58622	1.70111			cbbS Putative ribulose-1,5-bisphosphate carboxylase small subunit
SMb20198	D			2.69834	2.54056			cbbL Putative ribulose-1,5-bisphosphate carboxylase large subunit
SMb20199	D			1.07848	1.70302			cbbA Putative fructose-1,6-bisphosphate aldolase
SMb20200	D			1.10131	1.16411			cbbT Putative transketolase
SMb20203	B					-1.57967		cbbR Probable transcriptional regulator
SMb20204	A				-1.05372			pqqA Putative pyrroloquinoline quinone synthesis protein A
SMb20207	A				-1.00833			pqqD Putative pyrroloquinoline quinone synthesis protein D
SMb20227	B					-1.11824		ndiA 1 Putative nutrient deprivation-induced protein
SMb20246	B					-1.10089		Putative oxidoreductase
SMb20260	A				-1.04685			Hypothetical protein
SMb20261	A				-1.05124			Malate dehydrogenase
SMb20263	D			1.53117	1.82767			Putative ABC transporter periplasmic amino acid-binding protein
SMb20265	D			1.92648	1.7623			Putative amino acid ABC transporter permease
SMb20270	B					-1.40089		Probable proline racemase
SMb20277	E				-1.31367	-1.00144		Class-III pyridoxal-phosphate-dependent aminotransferase
SMb20292	A				-1.01203			Hypothetical immunogenic protein
SMb20293	A				-1.00863			Hypothetical protein
SMb20305	C			1.01598				Probable ISRm2011-2 transposase protein, N-terminal portion
SMb20313	A				-1.01342			Glycerone kinase
SMb20325	A				-1.30733			thuE ABC transporter, periplasmic trehalose/maltose-binding protein
SMb20374	A				-1.34758			Putative TRAP-type transporter, periplasmic substrate-binding protein
SMb20421	C			1.47122				Putative Transposase for insertion sequence ISRm21 protein
SMb20431	C			-1.10106				eutA, Putative ectoine utilization protein
SMb20432	B					-1.34722		eutB, Putative threonine dehydratase, involved in ectoine utilization
SMb20436	D			-3.86311	-3.73087			Probable nitrate transporter
SMb20460	B					-1.17968		Cellulose synthase (UDP-forming)
SMb20464	A				-1.16015			Hypothetical protein
SMb20473	D			-1.22998	-1.4059			Hypothetical protein
SMb20483	A				-1.07261			Probable transcription regulator, LacI family
SMb20556	B					-1.34073	-1.04917	Conserved hypothetical protein
SMb20571	C	1.09383						Putative amine ABC transporter, permease component
SMb20581	D			-1.63097	-1.30587			Putative 4-hydroxyphenylpyruvate dioxygenase
SMb20590	D			-2.01541	-1.74682			Putative acylphosphatase
SMb20591	D			-2.51937	-2.21272			Hypothetical protein
SMb20592	D			-1.04407	-1.04885			rpoE8 RNA polymerase sigma factor, ECF subfamily protein
SMb20596	C			1.01152				Hypothetical protein
SMb20597	A				-1.22162			Putative membrane protein
SMb20602	D			-2.75025	-3.24893			ABC transporter, ATP-binding protein
SMb20603	D			-3.12455	-4.37625			ABC transporter, permease
SMb20604	G			-4.83637	-5.71912		1.13944	ABC transporter, permease
SMb20605	G			-5.54789	-6.55259		1.33923	ABC transporter, periplasmic solute-binding protein
SMb20614	A				1.04146			Hypothetical protein
SMb20618	B					-1.16365		thiE Putative thiamine-phosphate pyrophosphorylase
SMb20620	C			1.07911				Putative sugar ABC transporter
SMb20652	A				-1.14489			asnB Putative asparagine synthetase
SMb20684	D			-1.02992	-1.38198			Conserved hypothetical protein
SMb20690	D			-1.00171	-1.07019			Hypothetical protein
SMb20704	C			-1.61472				glgA2 Putative glycogen synthase
SMb20706	D			-1.47148	-1.81665			Putative amino acid uptake ABC transporter periplasmic solute-binding protein precursor
SMb20727	C			1.03775				Hypothetical protein
SMb20745	A				-1.23886			glnII Glutamate-ammonia ligase
SMb20753	B						1.07317	Acyl-CoA dehydrogenase
SMb20757	A				-1.06283			bhbA Methylmalonyl-CoA mutase
SMb20786	D	-1.84792	-1.8998	-2.40899	-2.43078			Putative organic acid ABC transporter, permease component
SMb20807	C			1.30676				Putative membrane protein
SMb20813	C			1.31755				ABC transporter, ATP-binding and permease components
SMb20824	D			2.31408	1.60322			Putative glycosyltransferase involved in capsule biosynthesis
SMb20825	D			1.12911	1.30138			Putative acetyltransferase, cysElacA/lpxA/nodL family protein
SMb20829	A				-1.32457			Putative secreted calcium-binding protein
SMb20836	A				-1.26514			Hypothetical protein
SMb20861	D			-2.14807	-1.55422			Putative dehydrogenase, oxidoreductase FAD flavoprotein
SMb20867	C			-1.05209				Hypothetical protein
SMb20885	C			1.42147				Conserved hypothetical membrane protein
SMb20886	D			-1.55265	-1.56808			Conserved hypothetical protein
SMb20887	D			-1.149	-1.67793			Conserved hypothetical protein
SMb20906	D			-1.43682	-1.35309			Hypothetical protein
SMb20911	A				-1.0313			Hypothetical protein
SMb20915	C			-1.12724				aslA1 Putative arylsulfatase
SMb20934	B					-1.10989		exsF Putative two-component response regulator.
SMb20957	D			-1.00023	-1.32193			exoA Glycosyltransferase, succinoglycan biosynthesis protein
SMb20958	A				-1.32493			exoM Probable succinoglycan biosynthesis protein
SMb20960	D			-2.04014	-2.17616			exoN UDPglucose pyrophosphorylase
SMb20961	A				-1.19312			exoP Protein-tyrosine kinase
SMb20964	C			1.00284				Peroxidase
SMb20980	D			-2.71054	-3.26395			Putative small C4-dicarboxylate uptake permease
SMb20984	D			-2.34194	-2.50578			nirB Nitrite reductase [NAD(P)H]
SMb20985	D	1.06848		-2.06599	-2.72405			nirD Nitrite reductase [NAD(P)H]
SMb20986	D	2.23259		-1.32385	-2.1624			narB Putative nitrate reductase, large subunit
SMb20987	A				-1.14672			Putative uroporphiryn-III C-methyltransferase
SMb20989	D			2.51629	2.61905			Putative stomatin-like protein
SMb20993	D			-1.10927	-1.44941			Acyl-CoA dehydrogenase
SMb20995	C			1.08001				engA Putative GTP-binding protein
SMb21000	D			1.19591	1.03546			Putative transport protein
SMb21004	D			-1.29982	-1.75578			Hypothetical protein
SMb21011	D			-1.12744	-1.48307			xdhA2 Xanthine dehydrogenase
SMb21030	B					-1.02532		Hypothetical protein
SMb21050	A				-1.23354			wzx1 Putative succinoglycan biosynthesis transport protein
SMb21057	C			-1.34652				Conserved hypothetical protein
SMb21097	D			-2.03223	-2.73232			ABC transporter, periplasmic solute-binding protein
SMb21112	D			1.30392	1.44716			hpaG Putative bifunctional enzyme 2-hydroxyhepta-2,4-diene-1,7-dioatesomerase 5-carboxymethyl-2-oxo-hex-3-ene-1,7-dioatedecarboxylase
SMb21114	D			-1.30868	-1.63817			Putative nitrate transport protein
SMb21115	D	-1.01756		-2.81776	-3.08421			Putative response regulator
SMb21117	C			-1.1614				Putative transcriptional regulator
SMb21132	D			1.63548	1.98772			Putative sulfate uptake ABC transporter, permease component
SMb21133	D	1.00214		1.94162	1.55669			Putative sulfate uptake ABC transporter, periplasmic solute-binding protein
SMb21134	B					-1.08338		Amino acid aldolase or racemase
SMb21135	D			1.47355	1.36939			ABC transporter, periplasmic solute-binding protein, may be involved in transport of sugar amines (galactosamine and glucosamine)
SMb21136	D			1.34405	1.43372			ABC transporter, permease component, may be involved in transport of sugar amines
SMb21151	D			-2.00476	-2.05867			Putative sugar amine ABC transporter, periplasmic solute-binding protein
SMb21163	D			-1.55795	-1.64911			hutU Putative urocanate hydratase (urocanase)
SMb21171	D			1.47048	1.83219			phnM Putative hydrolase
SMb21174	D			1.49838	1.0814			phoT Phosphate uptake ABC transporter permease
SMb21175	D			2.38493	3.62838			phoE Phosphate uptake ABC transporter permease
SMb21176	D			2.08632	2.97677			phoD Phosphate uptake ABC transporter periplasmic solute-binding protein precursor
SMb21177	D			2.24509	2.8975			phoC Phosphate uptake ABC transporter ATP-binding protein
SMb21184	D			-1.01137	-1.35805			ackA2 Putative acetate kinase (acetokinase)
SMb21186	D			1.27723	1.11172			gabT Putative 4-aminobutyrate aminotransferase
SMb21189	C			1.65881				Putative glycosyltransferase
SMb21192	D			1.09623	1.07558			cbbA2 Putative fructose-bisphosphate aldolase
SMb21197	B					1.63915		Putative amino acid ABC transporter, permease component
SMb21203	A				-1.72765			Putative esteraselipase/thioesterase
SMb21221	D			-1.62678	-1.62842			putative sugar amine ABC transporter, periplasmic solute-binding protein
SMb21229	A				-1.76575			Putative calcium-binding exported protein
SMb21230	A				-1.38515			Putative glycosyltransferase
SMb21240	A				-1.10412			Putative MPA1 family auxiliary surface saccharide export protein
SMb21249	A				-1.53434			Putative sulfotransferase
SMb21255	A				-1.65975			Hypothetical protein
SMb21256	D			1.01356	1.22143			Probable UDP-glucose/GDP-mannose dehydrogenase
SMb21257	C			1.93528				Hypothetical protein
SMb21265	A				1.00536			Putative glycosyl transferase
SMb21272	D			1.5583	1.21397			Putative lacI family transcritional regulator
SMb21273	D			1.90508	1.40084			ABC transporter, periplasmic solute-binding protein
SMb21274	C			1.63971				ABC transporter, permease component
SMb21284	G			-1.55138	-1.6259		-1.14641	Putative polysaccharide deacetylase
SMb21285	D			-1.17598	-1.1036			Conserved hypothetical protein, transthyretin-like protein
SMb21286	D			-1.64205	-1.71033			xdhA1 Probable xanthine dehydrogenase
SMb21290	A				-1.08033			Putative NADPH quinone oxidoreductase
SMb21292	D			-1.60564	-1.15185			Conserved hypothetical membrane protein, paralogue of Y20848
SMb21295	D			1.8451	2.1518			Putative small heat shock protein, hsp20 family
SMb21345	A				1.05619			Putative galactose ABC transporter, periplasmic solute-binding protein
SMb21367	B					-1.14082		cycA Putative cytochrome c class I protein, probably cytochrome c4
SMb21377	A				-1.10262			Putative polyols and C6 monosaccharide ABC transporter, periplasmic solute-binding protein
SMb21397	D			1.58039	1.15528			Hypothetical calcium-binding protein
SMb21431	G		-1.32098	1.75263	2.25165	1.43945		Hypothetical protein, possibly C terminus of iron ABC transporter periplasmatic solute-binding protein
SMb21432	G	-1.06932	-1.60669	1.6309	2.09463	2.15364		Putative iron uptake ABC transporter periplasmic solute-binding protein precursor
SMb21437	D			-2.03983	-2.57957			TRAP-type transporter, small permease component
SMb21438	D			-1.99842	-2.36127			TRAP-type transporter, periplasmic solute-binding protein
SMb21446	D			-1.25253	-1.44753			glgX2 Isoamylase
SMb21449	C			-1.37622				gst12 Probable glutathione S-transferase
SMb21450	D			-2.81634	-3.08115			Conserved hypothetical protein
SMb21468	A				-1.11064			Conserved hypothetical membrane protein
SMb21488	C			1.1873				cyoB Putative cytochrome o ubiquinol oxidase chain I
SMb21489	C			1.38195				cyoC Putative cytochrome o ubiquinol oxidase chain III
SMb21492	A				-1.19375			Hypothetical protein
SMb21494	A				-1.57809			ocd Putative ornithine cyclodeaminase
SMb21520	B					-1.02883		Putative two-component response regulator
SMb21549	D	1.80175		2.29068	2.53453			thtR Putative exported sulfurtransferase, Rhodanese protein
SMb21550	C			1.34626				Conserved hypothetical protein
SMb21555	C			1.18427				kefB2 Probable glutathione-regulated potassium-efflux system
SMb21569	C			-1.06225				Hypothetical protein
SMb21572	D			-1.29628	-2.01543			Putative amino acid uptake ABC transporter periplasmic solute-binding protein precursor
SMb21587	A				-1.0621			Putative pentose monosaccharide ABC transporter, periplasmic solute-binding protein
SMb21600	A				-1.37815			ampC Putative exported beta-lactamase
SMb21601	B					-1.02025		Putative transcriptional regulator
SMb21630	D			1.31715	1.55115			Conserved hypothetical protein
SMb21664	A				-1.09846			Hypothetical exported or membrane-anchored protein
SMb21676	F			1.92306			1.9556	Hypothetical protein
SMb21678	D			-1.2497	-1.39878			Hypothetical protein
SMb21697	C			1.12256				Conserved hypothetical protein
SMb21702	D			1.16316	1.47725			Putative transposase of insertion sequence ISRm2011-2, orfB N-terminus protein
SMb21707	D			-3.27938	-3.38434			ABC transporter, ATP-binding protein
SMc00005	A				1.06769			fabI1 Putative enoyl-acyl-carrier-protein reductase NADH.
SMc00007	D			1.42958	1.94751			aroC Probable chorismate synthase
SMc00009	C			1.00541				ctaC Putative cytochrome C oxidase subunit II
SMc00010	D			1.25792	1.12906			ctaD Putative cytochrome C oxidase polypeptide I transmembrane protein
SMc00013	D			1.396	1.38703			ctaE Putative cytochrome C oxidase subunit III transmembrane protein
SMc00017	C			1.53578				thrB Putative homoserine kinase
SMc00031	C			1.12175				Hypothetical/unknown transmembrane protein
SMc00033	A				1.46455			Diguanylate cyclase/phosphodiesterase
SMc00038	A				-1.36345			Diguanylate cyclase/phosphodiesterase
SMc00043	D			1.55561	1.17857			sodB Probable superoxide dismutase FE protein
SMc00078	C			1.02092				Putative methionine ABC transporter, periplasmic solute-binding protein
SMc00088	D			1.26952	1.31736			Hypothetical/unknown transmembrane protein
SMc00090	D	1.79434		3.83261	3.04309			cysN Putative sulfate adenylate transferase cysteine biosynthesis protein
SMc00091	D	1.55712		1.30945	2.26163			cysD Putative sulfate adenylate transferase subunit 2 cysteine biosynthesis protein
SMc00092	D	1.75134		3.8588	4.25397			cysH Phosphoadenosine phosphosulfate reductase
SMc00101	A				-1.0796			dkgB Putative 2,5-diketo-D-gluconic acid reductase B
SMc00114	D			1.30476	1.08985			ptrB Probable protease II oligopeptidase B hydrolase serine protease
SMc00130	A				-1.12454			Hypothetical transmembrane protein
SMc00137	D			-1.439	-1.86713			usg1 Conserved hypothetical protein
SMc00153	D			1.82672	1.94407			Conserved hypothetical protein
SMc00155	D			1.08584	1.17841			aroFProbable phospho-2-dehydro-3-deoxyheptonate aldolase
SMc00158	D			-1.51545	-2.23042			Conserved hypothetical protein, signal peptide
SMc00159	D			-1.35367	-2.14867			Conserved hypothetical protein, signal peptide
SMc00170	A				-1.12926			sinR Quorum sensing system, AHL autoinducer-binding, luxR family, regulator of sinI
SMc00171	A				1.43736			Conserved hypothetical protein
SMc00198	C			1.34267				Hypothetical/unknown protein
SMc00227	A				1.04137			Conserved hypothetical protein
SMc00231	C			1.00902				glmS Glucosamine--fructose-6-phosphate aminotransferase (nodm paralogue) protein
SMc00242	B					1.16351		Hypothetical signal peptide protein
SMc00277	D			-1.87214	-1.97993			Hypothetical protein
SMc00278	A				-1.12107			Transcription regulator AsnC family
SMc00282	B					-1.0305		Conserved hypothetical protein
SMc00287	D			2.17247	2.21563			Probable NADH-ubiquinone oxidoreductase
SMc00293	D			2.15833	2.25233			thrA Probable homoserine dehydrogenase
SMc00302	D			1.06121	1.48896			Conserved hypothetical protein
SMc00320	D			2.12615	2.51124			rbfA Probable ribosome-binding factor A, rRNA processing protein
SMc00321	C			1.1997				truB Probable tRNA pseudouridine synthase B
SMc00323	D			1.7249	2.2103			rpsO Probable 30S ribosomal protein S15
SMc00324	D			3.64365	3.35224			pnp Probable polyribonucleotide nucleotidyltransferase
SMc00326	D			1.52134	1.88671			fabI2 Putative enoyl-acyl-carrier-protein reductase NADH
SMc00327	D			1.27396	1.40199			fabB Probable 3-oxoacyl-acyl-carrier-protein synthase I
SMc00328	A				1.0785			fabA Probable 3-hydroxydecanoyl-acyl-carrier-protein dehydratase
SMc00329	C			1.16635				irr Putative iron response regulator
SMc00332	D			2.75934	2.76602			Hypothetical protein
SMc00333	A				2.54632			aroA Putative 3-phosphoshikimate 1-carboxyvinyltransferase
SMc00334	D			1.45598	1.64185			cmk Putative cytidylate kinase (CMP kinase)
SMc00335	D			3.0262	3.5462			rpsA 30S ribosomal protein S1
SMc00342	C			1.56665				rnd2 Putative ribonuclease D
SMc00346	C			1.31062				Hypothetical transmembrane protein
SMc00347	D			-1.32029	-1.26285			rnk1 Putative regulator of nucleoside diphosphate kinase
SMc00349	D			1.01228	2.70209			lepA Probable GTP-binding protein membrane
SMc00363	D			3.5693	3.4065			rpmI Probable 50S ribosomal protein L35
SMc00364	D			3.74091	3.74551			rplT Probable 50S ribosomal protein L20
SMc00365	D			1.3658	2.63967			pheS Probable phenylalanyl-tRNA synthetase alpha chain
SMc00366	A				1.01436			pheT Probable phenylalanyl-tRNA synthetase beta chain
SMc00375	D			2.04378	1.36443			Probable oxidoreductase
SMc00389	A				1.14343			Hypothetical/unknown protein
SMc00394	D			1.69859	1.40122			guaA Probable GMP synthase glutamine-hydrolyzing protein
SMc00401	C			1.20761				Conserved hypothetical protein
SMc00402	G		-1.13962	1.90881	1.70497	1.42084		Hypothetical signal peptide protein
SMc00407	A				1.09584			gst4 Putative glutathione S-transferase
SMc00408	C			1.17856				uppP Putative undecaprenyl-diphosphatase
SMc00409	D			2.59776	2.229			Hypothetical signal peptide protein
SMc00410	D			1.10747	1.35291			Probable NADH-ubiquinone oxidoreductase
SMc00411	D			1.09743	1.15214			Conserved hypothetical protein
SMc00412	A				1.25312			pyrF Probable orotidine 5'-phosphate decarboxylase
SMc00415	C			1.08476				dnaN Probable DNA polymerase III, beta chain
SMc00421	C	1.0143		1.90769				cysK1 Probable cysteine synthase A (O-acetylserine sulfhydrylase A) protein
SMc00422	C			1.15727				Putative amino acid exporter
SMc00423	D			2.49497	2.02589			Putative amino acid exporter
SMc00430	B					-1.03779		Putative sugar epimerase family protein
SMc00450	C			1.02904				ctaB Putative protoheme IX farnesyltransferase
SMc00451	A				-1.02107			Probable processing protease
SMc00456	D			-1.08516	-1.70578			Conserved hypothetical protein, signal peptide
SMc00469	C			1.55856				dksA RNA polymerase-binding, DksA
SMc00470	A				-1.395			Hypothetical transmembrane protein
SMc00475	D			1.74319	1.50904			alaS Alanyl-tRNA ligase
SMc00480	D			1.73105	2.31932			icd Probable isocitrate dehydrogenase [NADP] protein
SMc00485	D			3.83395	4.45619			rpsD Probable 30S ribosomal subunit protein S4
SMc00489	C			1.47874				Hypothetical/unknown signal peptide protein
SMc00491	C			1.10376				Hypothetical protein
SMc00493	A				1.1161			purQ Probable phosphoribosylformyl glycinamidine synthase I
SMc00507	A				-1.30161			Hypothetical protein
SMc00517	A				-1.22403			Conserved hypothetical protein
SMc00521	D			1.89322	1.98883			Conserved hypothetical protein
SMc00522	D			1.20062	1.29027			rhlE1 Putative ATP-dependent RNA helicase
SMc00523	C			1.13041				Hypothetical protein
SMc00526	D			1.4732	1.19547			tyrS Probable tyrosyl-tRNA synthetase
SMc00528	D			1.53146	1.38257			Conserved hypothetical protein
SMc00530	D			1.21684	1.49963			sufB UPF0051 family protein
SMc00533	C			1.50628				sufS Probable cysteine desulfurase
SMc00535	A				1.06633			Inositol monophosphatase family protein
SMc00551	D			1.35815	1.01202			psd Probable phosphatidylserine decarboxylase
SMc00555	D			1.59657	1.73877			cvpA Putative colicin V production homolog transmembrane protein
SMc00556	C			1.56562				radA Putative DNA repair protein
SMc00562	A		-1.05376					Transcription regulator, MarR family
SMc00565	D			2.16522	1.99259			rplI Probable 50S ribosomal protein L9
SMc00566	D			1.39389	1.14653			Hypothetical transmembrane protein
SMc00567	D			4.67051	4.8102			rpsR Putative 30S ribosomal protein S18
SMc00568	D			1.93246	1.95676			rpsF Putative 30S ribosomal protein S6
SMc00570	D			1.96129	1.80834			Probable oxidoreductase
SMc00572	A				1.29978			fabG Probable 3-oxoacyl-acyl-carrier protein reductase
SMc00573	D			2.01939	1.75756			acpP Acyl carrier protein
SMc00574	D			1.88606	1.58272			fabF Probable 3-oxoacyl-acyl-carrier-protein synthase II
SMc00578	A				1.85774			Hypothetical protein
SMc00583	C			1.07835				Hypothetical, transmembrane protein
SMc00591	D			1.8151	1.32897			Hypothetical/unknown signal peptide protein
SMc00592	G		-1.48909	1.47422	1.51536	1.29613		Hypothetical, transmembrane protein
SMc00595	D			3.42421	3.67701			ndk Probable nucleoside diphosphate kinase
SMc00612	C			-1.11626				Hypothetical protein signal peptide
SMc00615	D			2.0469	1.82737			purM 5'-phosphoribosyl-5-aminoimidazole synthetase
SMc00616	A				1.05396			perM Putative permease
SMc00617	C			1.32339				Conserved hypothetical protein
SMc00618	D			1.16108	1.07855			ppk Putative polyphosphate kinase
SMc00620	D			1.05404	1.79273			Hypothetical signal peptide protein
SMc00640	D	-1.00236		2.50086	2.521			serC Putative phosphoserine aminotransferase
SMc00641	D	-1.41194		3.21738	3.77436			serA Putative D-3-phosphoglycerate dehydrogenase
SMc00643	D			1.13536	1.48035			purA Probable adenylosuccinate synthetase IMP--aspartate ligase
SMc00646	D			1.9012	2.0399			rpoH1 RNA polymerase sigma factor (Sigma-32)
SMc00651	A				-1.14299			Conserved hypothetical protein, signal peptide
SMc00654	A				-1.21173			ctrA Cell cycle transcriptional regulator CtrA, autoregulated, response regulator
SMc00655	A				-1.11497			Hypothetical protein
SMc00672	C			-1.1594				hisX hutX Histidine ABC transporter, periplasmic solute-binding protein
SMc00677	A				-1.21055			Putative aminotransferase
SMc00681	D			1.27077	1.02389			lrp1 Probable leucine-responsive regulatory protein
SMc00687	D			1.24458	1.27033			Hypothetical protein
SMc00690	D			1.75273	1.94147			accA Probable acetyl-coenzyme A carboxylase carboxyl transferase subunit alpha protein
SMc00699	C			1.47608				Hypothetical protein
SMc00701	A				1.03158			cobT Probable Aerobic cobaltochelatase CobT subunit
SMc00704	D			2.00633	1.9619			rpmB Probable 50S ribosomal protein L28
SMc00720	A				-1.43074			Putative 2-component receiver domain protein
SMc00725	A				1.68961			argH1 Probable argininosuccinate lyase asal protein
SMc00728	D			1.46031	1.38114			etfA1 Putative electron transfer flavoprotein alpha-subunit alpha-ETF flavoprotein
SMc00738	C			1.00754				Hypothetical transmembrane protein
SMc00770	D			-1.2202	-1.12945			potF Probable putrescine-binding periplasmic protein
SMc00777	D			-1.11216	-1.88234			Conserved hypothetical protein
SMc00784	E		-1.31221			1.44124		fbpA Fe3+ ABC transporter
SMc00785	B						1.00749	rirA Transcriptional regulator of the iron limitation response
SMc00791	D			1.43526	1.15405			Conserved hypothetical protein
SMc00815	D			2.41657	1.91088			guaB Probable inosine-5'-monophosphate dehydrogenase
SMc00819	D	3.68883		3.17187	3.39462			katA Catalase
SMc00821	B					-1.0831		Hypothetical protein
SMc00825	D			1.47203	1.80506			gsh1 gshA Glutamate-cysteine ligase, GshA
SMc00833	B					-1.09944		glcE Probable glycolate oxidase subunit
SMc00849	A				-1.30238			Hypothetical protein
SMc00854	D			-1.26821	-1.84604			Hypothetical/unknown signal peptide protein
SMc00855	A				1.54817			glyQ Probable glycyl-tRNA synthetase alpha chain
SMc00866	B					-1.05775		Hypothetical protein
SMc00868	D			2.60111	2.64692			atpF Probable ATP synthase B chain transmembrane protein
SMc00869	D			3.59423	3.37916			atpF2 Probable ATP synthase subunit B' transmembrane protein
SMc00870	D			3.3273	3.16472			atpE Probable ATP synthase subunit C transmembrane protein
SMc00871	D			3.80329	3.02144			atpB Probable ATP synthase A chain transmembrane protein
SMc00872	D			2.0341	1.53582			atpI Putative F0F1 ATP synthase, subunit I transmembrane protein
SMc00874	A				1.03898			corA2 Probable magnesium and cobalt transport transmembrane protein
SMc00878	A				-1.18907			Putative transcriptional regulator
SMc00881	A				-1.02688			dgoK1 Putative 2-dehydro-3-deoxygalactonokinase
SMc00885	D			-1.30364	-1.42777			Hypothetical transmembrane signal peptide protein
SMc00887	A				1.2012			Diguanylate cyclase/phosphodiesterase
SMc00894	C			1.27325				kdtA Putative 3-deoxy-D-manno-octulosonic-acid transferase
SMc00895	D			1.5869	1.31476			Conserved hypothetical protein
SMc00897	C			1.00379				pmbA Hypothetical PmbA protein
SMc00904	D			1.29266	1.37079			Hypothetical protein
SMc00912	D			3.40142	3.63916			groES1 10 KD chaperonin A
SMc00913	D			2.91461	3.00926			groEL1 60 KD chaperonin A
SMc00918	C			1.09799				hisZ ATP phosphoribosyltransferase regulatory subunit
SMc00919	D			1.24111	1.89146			hisS Probable histidyl-tRNA synthetase
SMc00922	D			-1.62513	-1.73632			Probable cytosine/uracil/thiamine/allantoin permease
SMc00933	A				1.00387			Conserved hypothetical protein
SMc00936	A				1.08659			ilvA Probable threonine dehydratase biosynthetic protein
SMc00938	D			1.33271	1.27399			Hypothetical protein
SMc00950	D			2.08642	1.44894			Hypothetical protein signal peptide
SMc00951	D			1.76915	1.78846			Putative periplasmic solute-binding protein
SMc00964	D			1.94476	1.54597			bioB Putative biotin transporter
SMc00965	D			1.97407	1.45235			Putative acyl-CoA synthase
SMc00971	D			-1.26103	-1.3553			Probable pirin-related protein
SMc00975	D			2.06367	1.37443			mcpU Probable chemoreceptor (methyl-accepting chemotaxis) transmembrane protein
SMc00979	A				-1.00727			Hypothetical transmembrane protein
SMc00980	A				-1.45031			Glycosyl hydrolase family protein
SMc00985	A				1.07327			pdxR 4-phospho-D-erythronate dehydrogenase
SMc00990	D	1.75688			1.17422			fsr Putative fosmidomycin resistance antibiotic resistance transmembrane protein
SMc00998	D			-1.45063	-2.04551			Conserved hypothetical signal peptide protein
SMc01002	D			-1.02404	-1.02506			Conserved hypothetical protein
SMc01004	A				1.02208			hisI Putative phosphoribosyl-AMP cyclohydrolase
SMc01010	A				1.64587			thrS Probable threonyl-tRNA synthetase
SMc01012	C			1.1413				Conserved hypothetical protein
SMc01016	D			-1.19026	-1.65852			Hypothetical protein
SMc01017	D			-1.92117	-1.82517			Putative acetyltransferase
SMc01027	D			1.05693	1.41312			kdsA Probable 2-dehydro-3-deoxyphosphooctonate aldolase
SMc01028	D			1.0869	1.676			eno Probable enolase
SMc01030	A				1.41508			pdhA Pyruvate dehydrogenase E1 component alpha subunit
SMc01036	C			1.11548				Hypothetical transmembrane protein
SMc01041	D			-1.95661	-1.83032			dusB tRNA-dihydrouridine synthase B
SMc01042	D			-1.47983	-1.70559			ntrB Nitrogen assimilation regulatory protein
SMc01043	D			-1.8536	-1.91071			ntrc Nitrogen assimilation regulatory protein
SMc01048	D			1.62144	1.3203			hfq nrfA Probable RNA binding protein
SMc01052	A				1.0311			Conserved hypothetical protein
SMc01053	D			2.63084	2.33549			cysG Probable siroheme synthase
SMc01054	D			2.38681	2.56974			Conserved hypothetical protein
SMc01093	A				-1.1252			Putative esterase/lipase
SMc01104	C			1.11196				mcpX Probable chemoreceptor (methyl-accepting chemotaxis) transmembrane protein
SMc01106	D			1.8033	1.4852			Probable small heat shock protein
SMc01107	D			-1.39703	-1.36664			Conserved hypothetical protein
SMc01109	D			1.82089	2.43186			metK Probable S-adenosylmethionine synthetase
SMc01121	D			1.2775	1.53705			trpS Probable tryptophanyl-tRNA synthetase
SMc01122	D			-1.21906	-1.03556			Conserved hypothetical protein
SMc01126	C			1.22057				tme NADP-dependent malic enzyme protein
SMc01127	A				1.32665			olsB Protein required for first step of ornithine-containing lipid biosynthesis (N-acylation of ornithine forming lyso-ornithine lipid)
SMc01140	C			-1.1314				Ribosomal protein S30Ae/sigma 54 modulation protein
SMc01142	C			1.10024				grpE Probable heat shock protein
SMc01152	D			3.12809	3.18202			rpsT 30S ribosomal protein S20
SMc01159	A				-1.23707			Putative FAD-dependent pyridine nucleotide-disulphide oxidoreductase
SMc01160	D			-1.35716	-1.73344			Conserved hypothetical protein
SMc01167	D			1.08337	1.2487			dnaA Chromosomal replication initiator
SMc01169	C			1.19018				ald Probable alanine dehydrogenase oxidoreductase
SMc01174	C			1.27229				cysK2 Probable cysteine synthase A (O-acetylserine sulfhydrylase A) protein
SMc01204	C			1.07288				Probable short-chain dehydrogenase
SMc01226	D			1.20453	1.25885			Transcriptional regulator, ArsR family
SMc01231	D			1.00858	1.2546			gyrA Probable DNA gyrase subunit A
SMc01236	D			1.27823	1.31921			Conserved hypothetical protein
SMc01237	B					-1.05577	-1.30884	nrdJ Vitamin B12-dependent ribonucleotide reductase
SMc01242	G			-1.35407	-1.84923		1.03599	Conserved hypothetical signal peptide protein
SMc01263	A				1.02421			Hypothetical transmembrane protein
SMc01266	D			-1.78512	-2.08447			Conserved hypothetical protein
SMc01267	D			-1.13428	-1.19211			Conserved hypothetical protein
SMc01272	C			1.0583				Hypothetical transmembrane protein
SMc01283	D			3.56347	3.41258			rplQ Probable 50S ribosomal protein L17
SMc01285	D			3.8776	4.00164			rpoA DNA-directed RNA polymerase, alpha subunit
SMc01286	D			2.60103	4.42336			rpsK Probable 30S ribosomal protein S11
SMc01287	D			3.04887	2.98967			rpsM Probable 30S ribosomal protein S13
SMc01289	D			2.25889	1.4625			secY Preprotein translocase subunit SecY
SMc01290	D			4.29511	3.98758			rplO Probable 50S ribosomal protein L15
SMc01291	D			3.82772	3.98481			rpmD Probable 50S ribosomal protein L30
SMc01292	D			4.72641	5.41165			rpsE Probable 30S ribosomal protein S5
SMc01293	D			2.17297	2.66657			rplR Probable 50S ribosomal protein L18
SMc01294	D			2.80485	4.43161			rplF Probable 50S ribosomal protein L6
SMc01295	D			4.97392	5.57997			rpsH Probable 30S ribosomal protein S8
SMc01296	D			3.8761	4.31465			rpsN Probable 30S ribosomal protein S14
SMc01297	D			5.63272	5.34148			rplE Probable 50S ribosomal protein L5
SMc01298	D			3.7101	4.92289			rplX Probable 50S ribosomal protein L24
SMc01299	D			4.50991	4.75924			rplN Probable 50S ribosomal protein L14
SMc01300	D			1.97996	3.19577			rpsQ Probable 30S ribosomal protein S17
SMc01301	D			4.51411	4.69279			rpmC Probable 50S ribosomal protein L29
SMc01302	D			2.98997	3.15099			rplP Probable 50S ribosomal protein L16
SMc01303	D			3.62348	3.83088			rpsC Probable 30S ribosomal protein S3
SMc01304	D			4.08274	4.47126			rplV Probable 50S ribosomal protein L22
SMc01305	D			4.74939	4.38236			rpsS Probable 30S ribosomal protein S19
SMc01306	D			2.4623	4.07085			rplB Probable 50S ribosomal protein L2
SMc01307	D			4.04757	4.82418			rplW Probable 50S ribosomal protein L23
SMc01308	D			4.96997	3.99608			rplD Probable 50S ribosomal protein L4
SMc01309	D			2.84884	3.7565			rplC Probable 50S ribosomal protein L3
SMc01310	D			3.15723	3.95841			rpsJ Probable 30S ribosomal protein S10
SMc01311	D			4.38565	4.81884			tufA Probable elongation factor TU protein
SMc01312	D			2.716	3.79765			fusA1 Probable elongation factor G
SMc01313	D			4.82725	4.41049			rpsG Probable 30S ribosomal protein S7
SMc01314	D			3.85623	5.11922			rpsL Probable 30S ribosomal protein S12
SMc01315	C			1.34606				Conserved hypothetical protein
SMc01316	D			1.68679	2.39716			rpoC Probable DNA-directed RNA polymerase beta' chain
SMc01317	D			2.10547	2.50822			rpoB Probable DNA-directed RNA polymerase beta chain
SMc01318	D			1.60488	2.25535			rplL Probable 50S ribosomal protein L7/L12 (L8)
SMc01319	D			4.11562	3.94331			rplJ Probable 50S ribosomal protein L10 (L8)
SMc01320	D			3.12834	2.6758			rplA Probable 50S ribosomal protein L1
SMc01321	D			3.51702	4.06138			rplK Probable 50S ribosomal protein L11
SMc01323	D			1.89498	1.55131			secE Putative preprotein translocase SecE subunit transmembrane
SMc01326	D			4.48524	4.06018			tufB Probable elongation factor TU protein
SMc01329	D	-1.0027		1.36564	1.11592			azoR Probable FMN-dependent NADH-azoreductase
SMc01333	D			1.16777	1.61674			prfB Probable peptide chain release factor 2 (RF-2) protein
SMc01334	D			2.68016	3.05788			mrcA1 Probable penicillin-binding 1A transmembrane protein
SMc01336	D			1.08068	1.41533			rne Probable ribonuclease E
SMc01339	D			1.57509	1.056			Insertion sequence ISRm2011-2
SMc01343	D			1.74234	1.55811			aroQ Putative 3-dehydroquinate dehydratase
SMc01344	D			1.3378	1.66331			accB Probable biotin carboxyl carrier protein of acetyl-CoA carboxylase (bccp)
SMc01345	D			1.91946	2.0572			accC Probable biotin carboxylase
SMc01348	C			1.14277				Hypothetical protein
SMc01350	A				1.0291			gatB Putative glutamyl-tRNA amidotransferase subunit B
SMc01352	A				1.03432			gatA Putative glutamyl-tRNA amidotransferase subunit A
SMc01353	A				1.03336			gatC Putative glutamyl-tRNA(GLN) amidotransferase subunit C
SMc01360	C			1.68639				pyrB Probable aspartate carbamoyltransferase catalytic chain
SMc01361	D			1.37165	2.24143			Dihydroorotase
SMc01364	A				1.39473			tpoA Putative DNA topoisomerase I
SMc01365	D			1.5159	1.36757			rnr Putative exoribonuclease II
SMc01369	D			1.864	2.18672			rpmG Probable 50S ribosomal protein L33
SMc01410	A				-1.37547			Putative lipoprotein transmembrane
SMc01412	A				-1.03203			Conserved hypothetical protein
SMc01417	F	1.25883				1.12131		Hypothetical protein
SMc01427	D			1.66917	1.48829			Hypothetical protein
SMc01428	D			3.40248	3.12257			cspA2 Probable cold shock transcription regulator
SMc01430	A				1.00828			ilvH Probable acetolactate synthase isozyme III small subunit
SMc01438	B					-1.24455		degP2 Probable serine protease
SMc01440	C			1.33924				hflC Putative hydrolase serine protease transmembrane protein
SMc01441	A				1.00611			hflK Putative membrane bound protease
SMc01453	C			-1.42711				Insertion sequence ISRm22
SMc01459	A				-1.12103			Hypothetical transmembrane protein
SMc01460	A				-1.34926			Conserved hypothetical protein
SMc01463	A				-1.22081			Conserved hypothetical protein
SMc01465	D			1.32752	1.49453			creA Putative CreA protein
SMc01488	D			-1.44224	-2.24846			Hypothetical transmembrane protein
SMc01489	D			-1.30382	-1.91926			Conserved hypothetical signal peptide protein containing calcium-binding EF-hand regions
SMc01490	D			-1.74403	-1.61129			Hypothetical protein
SMc01494	A				1.5849			serB Putative phosphoserine phosphatase
SMc01496	D			1.27475	1.2075			smoE Putative C6 polyol ABC transporter, periplasmic solute-binding component
SMc01497	D			2.40446	1.93047			smoF Putative C6 polyol ABC transporter, permease component
SMc01498	D			2.19034	2.10903			smoG Putative C6 polyol ABC transporter, permease component
SMc01499	A				1.18113			smoK Putative C6 polyol ABC transporter, ATP-binding component
SMc01500	D			1.68991	1.3014			smoS Probable sorbitol dehydrogenase (L-iditol 2-dehydrogenase)
SMc01501	D			1.45224	1.46562			mtlK Probable mannitol 2-dehydrogenase
SMc01502	D			1.33382	1.19957			Hydrolase phosphatase
SMc01510	G		-1.82035	1.48436		1.53178		hmuV Putative hemin transport system ATP-binding ABC transporter
SMc01512	F			1.49435		1.39212		hmuT Putative hemin binding periplasmic transmembrane protein
SMc01513	G			1.33567	1.11722	2.60148		hmuS Putative hemin transport protein
SMc01514	G	-1.14057		1.49725	1.61627	2.37146		Conserved hypothetical protein
SMc01517	C			1.32243				Conserved hypothetical protein
SMc01518	E				1.37238	1.08119		Conserved hypothetical protein
SMc01524	A				1.22703			Putative dipeptidase
SMc01527	D			1.08042	1.37985			dppC2 Putative dipeptide transport system permease ABC transporter
SMc01561	C			1.07617				Hypothetical protein
SMc01562	A		1.00941					Conserved hypothetical protein
SMc01563	D			2.35232	1.2552			rpoD sigA RNA polymerase sigma factor transcription regulation protein
SMc01568	A				-1.0522			Conserved hypothetical protein
SMc01569	D			1.47561	1.58639			carA Probable carbamoyl-phosphate synthetase, glutamine-hydrolyzing protein
SMc01578	D			2.41624	2.82166			aatA Aspartate aminotransferase A (transaminase)
SMc01579	A				1.11641			Conserved hypothetical protein
SMc01582	D			-1.56256	-1.93451			Putative alcohol dehydrogenase
SMc01585	A				-1.09201			cspA Putative cold shock transcription regulator
SMc01588	D			-2.69779	-2.49937			Putative aldehyde dehydrogenase
SMc01591	A				-1.14737			Hypothetical transmembrane protein
SMc01594	D			-4.65818	-4.26741			Putative glutamine synthetase
SMc01597	D			-4.95652	-5.12482			Putative amino-acid permease
SMc01600	D			-1.91633	-2.36134			Conserved hypothetical protein
SMc01602	D			-1.63745	-1.94078			Conserved hypothetical protein
SMc01605	D			-2.77079	-1.84948			Putative periplasmic binding ABC transporte
SMc01606	D			-1.98239	-1.91465			Transport system permease
SMc01607	D			-1.24969	-1.35032			Transport system permease
SMc01609	D			1.71432	1.89526			ribH2 Putative 6,7-dimethyl-8-ribityllumazine synthase
SMc01611	D			1.55068	1.68248			fhuA1 Putative ferrichrome-iron receptor precursor protein
SMc01613	D			-3.08637	-2.8475			rpiB Putative ribose 5-phosphate isomerase B
SMc01614	D			-1.15294	-1.0086			tpiA2 Triosephosphate isomerase
SMc01619	C			-1.00896				Putative class II aldolase/adducin family protein
SMc01625	D			-1.50707	-1.56386			Putative polyol ABC transporter, ATP-binding component
SMc01632	D			-1.8245	-1.35967			Substrate-binding periplasmic protein precursor
SMc01642	D			-1.16718	-1.70761			prbA ABC transporter, periplasmic solute-binding protein, mediates the uptake of proline betaine at both high and low osmolarities
SMc01649	A				-1.20334			Hypothetical protein
SMc01652	A				-1.1471			Putative putrescine and agmatine ABC transporter, periplasmic solute-binding component
SMc01653	A				-1.23245			Putative putrescine and agmatine ABC transporter, ATP-binding component
SMc01656	D			-1.22938	-1.13915			Putative aldehyde dehydrogenase
SMc01657	C			1.06571				fhuA2 Putative ferrichrome-iron receptor precursor protein
SMc01658	G			1.28336	1.46101	2.02504		Putative ferric iron reductase
SMc01659	G			1.85096	1.79075	2.59915		Putative ABC transporter, periplasmic component
SMc01671	A				1.01176			puuC Putative gamma-glutamyl-gamma-aminobutyraldehyde dehydrogenase
SMc01700	D			1.92883	2.2291			ppiA Putative peptidyl-prolyl cis-trans isomerase A signal peptide protein
SMc01709	C			1.03569				Hypothetical signal peptide protein
SMc01710	D			1.31745	1.04279			Hypothetical protein
SMc01712	C			1.05453				lldD2 Putative L-lactate dehydrogenase (cytochrome) protein
SMc01719	A				-1.29587			mcpT Probable chemoreceptor (methyl-accepting chemotaxis) transmembrane protein
SMc01720	A				1.38399			rnpA Probable ribonuclease P protein component (protein C5)
SMc01721	D			2.3038	2.82167			oxaA Putative inner-membrane transmembrane protein
SMc01726	A				1.22583			argB Probable acetylglutamate kinase (NAG kinase)
SMc01747	G			1.28695	1.22494	2.22633		Hypothetical protein
SMc01763	D			1.86012	1.70496			Hypothetical transmembrane protein
SMc01764	D			-1.05932	-1.14837			ate Putative arginyl-tRNA--protein transferase
SMc01770	D			2.06753	2.05366			glyA1 Probable serine hydroxymethyltransferase
SMc01771	D			2.01148	1.626			nrdR Putative transcriptional repressor
SMc01772	D			2.25709	2.03817			ribD Probable riboflavin biosynthesis protein (deaminase/reductase)
SMc01781	D			1.83187	1.8787			Hypothetical transmembrane protein
SMc01782	A				1.77692			Hypothetical protein
SMc01784	A				1.13323			plsX Putative fatty acid/phospholipid synthesis protein
SMc01785	D			1.19124	1.37219			fabH Probable 3-oxoacyl-acyl-carrier-protein synthase III
SMc01788	C			-1.35244				Hypothetical protein
SMc01798	C			1.33225				Conserved hypothetical protein
SMc01799	C			1.16006				Conserved hypothetical signal peptide protein
SMc01803	D			4.65479	3.50358			rpsI Probable 30S ribosomal protein S9
SMc01804	D			4.71303	4.47578			rplM Probable 50S ribosomal protein L13
SMc01806	A				1.09222			Putative enoyl CoA hydratase
SMc01814	D			-3.62574	-3.99376			Probable glutamate synthase small chain
SMc01815	D			-3.90598	-4.47691			Dihydropyrimidine dehydrogenase family protein
SMc01818	C			1.19544				cyaC Putative adenylate cyclase transmembrane protein
SMc01819	A				-1.07949			Transcription regulator TetR family
SMc01820	D			-1.67254	-3.25577			Putative N-carbamyl-L-amino acid amidohydrolase
SMc01823	D			-1.65934	-1.5632			Putative uracil and uridine ABC transporter, ATP-binding component
SMc01827	D			-2.08923	-2.20688			Putative uracil and uridine ABC transporter, periplasmic solute-binding protein
SMc01828	A				-1.0353			Multidrug resistance protein
SMc01834	D			1.61843	1.15116			Conserved hypothetical protein
SMc01842	C	-1.00353		1.19858				Probable transcriptional regulator
SMc01847	D			1.27962	1.78572			btaB S-adenosylmethionine : diacylgycerolhomoserine-N-methyltransferase
SMc01848	D			1.90152	2.48652			btaA Protein required for diacylglyceryl-N,N,N-trimethylhomoserine biosynthesis
SMc01862	A				-1.31277			murF ProbableUDP-N-acetylmuramoylalanyl-D-glutamyl-2, 6-diaminopimelate--D-alanyl-D-alanyl ligase
SMc01869	D			1.70162	1.21844			Probable MFS permease
SMc01877	C			1.30197				recN Probable DNA repair protein
SMc01878	A				1.07919			ligA Probable DNA ligase
SMc01880	C			1.07913				panC Probable pantoate--beta-alanine ligase
SMc01882	D			1.41913	1.75472			Conserved hypothetical protein, inner membrane protein
SMc01905	D			1.34433	1.08839			lon Probable ATP-dependent protease LA protein
SMc01906	D			1.6791	1.37452			hupB DNA-binding protein HU
SMc01907	A				1.04503			Hypothetical transmembrane protein
SMc01911	D			1.43891	1.70959			Conserved hypothetical protein
SMc01912	D			3.5804	2.97631			nuoA1 NADH dehydrogenase I chain A
SMc01913	D			1.69627	1.27804			nuoB1 NADH-ubiqionone oxidoreductase subunit K transmembrane protein
SMc01914	D			2.00081	2.1983			nuoC1 NADH dehydrogenase I chain C
SMc01915	D			1.38674	1.31481			nuoD1 Probable NADH-quinone oxidoreductase subunit D 1
SMc01916	C			1.34258				Hypothetical signal peptide protein
SMc01917	F			1.21223		-1.12818		nuoE1 NADH dehydrogenase I chain E
SMc01919	D			1.79318	1.23268			Hypothetical transmembrane protein
SMc01920	D			1.73434	1.98222			nuoG1 Probable NADH dehydrogenase I chain G
SMc01922	D			2.40466	2.12239			nuoI Probable NADH-ubiquinone oxidoreductase chain I
SMc01923	D			1.90559	1.34219			nuoJ Probable NADH dehydrogenase I chain J transmembrane protein
SMc01924	D			2.05085	2.2081			nuoK1 Probable NADH dehydrogenase I chain K transmembrane protein
SMc01925	D			2.76885	2.94477			nuoL Probable NADH dehydrogenase I chain L transmembrane protein
SMc01926	D			1.9321	2.65107			nuoM Probable NADH dehydrogenase I chain M transmembrane protein
SMc01927	C			1.09339				nuoN Probable NADH dehydrogenase I chain N transmembrane protein
SMc01934	D			1.04196	1.3382			proS Probable prolyl-tRNA synthetase
SMc01942	D			1.20781	1.25055			ureD Probable urease accessory protein
SMc01943	D			1.34166	1.56558			D-isomer specific 2-hydroxyacid dehydrogenase family protein
SMc01944	A				1.10729			cpo Non-heme chloroperoxidase F (Chloride peroxidase, CPO-F)
SMc01953	D			-2.76243	-2.63624			Putative 2-component receiver domain protein
SMc01964	A				-1.40036			Putative spermidine/putrescine transport system permease ABC transporter
SMc01965	A				-1.03947			Spermidine/putrescine ABC transporter ATP-binding subunit
SMc01966	D			-3.57599	-3.67874			Putative spermidine/putrescine-binding periplasmic ABC transporter
SMc01967	D			-4.38079	-4.33399			speB2 Putative agmatinase
SMc01968	D			-1.33933	-1.81868			Transcription regulator LysR family
SMc01976	D			-1.07949	-1.10306			Putative cystathionine gamma-synthase, trans-sulfuration enzyme family protein
SMc01977	D			-1.68911	-1.90434			Sugar-binding periplasmic protein precursor
SMc01978	D			-3.1717	-3.46077			Putative sugar transport system permease ABC transporter
SMc01979	D			-1.89247	-2.06963			Sugar transport system permease
SMc02025	A				1.3822			Periplasmic dipeptide transport protein precursor
SMc02047	A				-1.17112			gcvT Probable aminomethyltransferase (glycine cleavage system T protein)
SMc02048	D			-1.57708	-1.42551			gcvH Probable glycine cleavage system H
SMc02049	D			-1.28387	-1.29075			gcvP Probable glycine dehydrogenase decarboxylating protein
SMc02050	D			4.06467	4.25131			tig Probable trigger factor
SMc02052	D			2.04862	1.55221			Conserved hypothetical protein
SMc02053	C			1.19619				trmFO Methylenetetrahydrofolate--tRNA-(uracil-5-)-methyltransferase
SMc02057	C			1.3496				secD1 Putative protein-export membrane protein
SMc02058	C			1.02748				Probable YajC protein
SMc02060	A				-1.16246			lppB Lipoprotein precursor
SMc02061	A				1.55436			bioS Biotin-regulated protein
SMc02072	A				-1.55652			Hypothetical transmembrane protein
SMc02073	D			1.12347	1.29594			argS Probable arginyl-tRNA synthetase (arginine--tRNA ligase)
SMc02084	G			1.47521	1.60126	1.16472		exbD Probable biopolymer transport transmembrane protein
SMc02085	G			1.81718	1.58662	1.54792		exbB Probable biopolymer transport transmembrane protein
SMc02092	A				1.0908			fabZ Probable 3R-hydroxymyristoyl-acyl carrier protein dehydratase
SMc02093	D			1.4681	1.79247			lpxD Probable UDP-3-O-3-hydroxymyristoyl glucosamine N-acyltransferase
SMc02094	A				1.42017			omp Putative outer membrane transmembrane protein
SMc02100	D			1.91183	2.45464			tsf Probable elongation factor TS (EF-TS) protein
SMc02101	D			4.60114	2.72999			rpsB Probable 30S ribosomal protein S2
SMc02111	D			-1.71561	-2.1232			Conserved hypothetical protein
SMc02114	C			1.04349				Putative hydrolase
SMc02118	D			-1.52472	-1.652			aapJ Probable general L-amino acid-binding periplasmic ABC transporter
SMc02119	D			-1.09825	-1.66838			aapQ Probable general L-amino acid transport permease ABC transporter
SMc02120	D			-1.5035	-1.77423			aapM Probable general L-amino acid transport permease ABC transporter
SMc02121	D			-1.61052	-1.34702			aapP Probable general L-amino acid transport ATP-binding ABC transporter
SMc02122	C			1.06551				fpr Probable ferredoxin--NADP reductase
SMc02123	D			1.98106	2.06935			Sulfate or sulfite assimilation protein
SMc02124	D	1.34786		4.25918	4.22328			cysI Putative sulfite reductase
SMc02136	C			1.00985				hslO 33 kDa chaperonin, Hsp33 protein
SMc02137	D			2.28689	1.75035			argF1 Probable ornithine carbamoyltransferase
SMc02141	C			1.62205				phoU Probable phosphate transport system transcriptional regulator
SMc02142	A				1.46675			pstB Probable phosphate import ATP-binding ABC transporter
SMc02143	D			1.50114	1.92832			pstA Putative phosphate transport system permease ABC transporter
SMc02144	A				1.26906			Truncated 'pstC
SMc02146	D			3.33937	2.99354			pstS Phosphate binding periplasmic protein
SMc02153	D			1.06438	1.00766			Conserved hypothetical protein
SMc02154	D			1.56693	1.19576			Hypothetical protein
SMc02156	D			-1.02803	-1.8837			Conserved hypothetical protein
SMc02157	A				-1.20908			cdsA2 Putative phosphatidate cytidylyltransferase transmembrane protein
SMc02163	D			1.35164	1.45989			pgi Probable glucose-6-phosphate isomerase
SMc02164	C			1.1932				frk Probable fructokinase
SMc02165	C			1.06922				pyrE Probable orotate phosphoribosyltransferase
SMc02166	C			1.34453				pyrC Probable dihydroorotase
SMc02169	A				1.14783			frcA Putative fructose ABC-type transport system, ATPase component
SMc02177	A				-1.03392			Hypothetical protein
SMc02178	D			-1.43968	-1.68583			Hypothetical protein
SMc02217	D			2.06277	1.15162			metZ Probable O-succinylhomoserine sulfhydrylase
SMc02218	C			1.10219				Putative deoxycytidine triphosphate deaminase
SMc02221	A				1.28602			Conserved hypothetical protein
SMc02223	B					-1.0744		Transcriptional regulator
SMc02227	D			-1.37328	-1.57951			fadB Putative fatty oxidation complex alpha subunit includes: enoyl-CoA hydratase, 3-hydroxyacyl-CoA dehydrogenase, 3-hydroxybutyryl-CoA epimerase transmembrane protein
SMc02229	B					-1.59574		Putative acyl-CoA dehydrogenase
SMc02235	C			1.22565				Conserved hypothetical protein
SMc02236	C			1.14457				Conserved hypothetical protein
SMc02240	D			-3.34385	-3.90893			Hypothetical transmembrane protein
SMc02244	C			1.1808				dinF Putative transmembrane protein
SMc02251	D			1.96247	1.47166			Aspartate aminotransferase
SMc02254	A				-1.59593			qxtB Putative quinol oxidase subunit II transmembrane protein
SMc02255	A				-1.19796			qxtA Putative quinol oxidase subunit I transmembrane protein
SMc02259	D			-1.56709	-2.80179			Putative periplasmic binding ABC transporter
SMc02264	D			1.29069	1.08633			Hypothetical transmembrane protein
SMc02265	D			1.8647	1.1221			secD2 Putative protein-export membrane protein
SMc02266	D			2.23	1.27037			Conserved hypothetical protein
SMc02273	C			1.05468				rkpA wcbR Putative fatty acid synthase
SMc02291	D			1.35487	1.0542			Insertion sequence ISRm2011-2
SMc02305	D			1.51226	2.03614			murA Probable UDP-N-acetylglucosamine 1-carboxyvinyltransferase
SMc02312	A				1.0549			Conserved hypothetical protein
SMc02325	A				-1.76184			rhaT ATP-binding component of rhamnose transport system
SMc02337	A				-1.08468			rnhA2 Probable ribonuclease HI protein
SMc02339	A				-1.56266			Putative oxidoreductase
SMc02340	D			-1.14381	-1.3182			Transcription regulator GntR family
SMc02345	D			1.34622	1.61004			Putative glycine-betaine and choline ABC transporter, permease component
SMc02347	C	1.18767						asfB Putative ferredoxin AsfB iron-sulfur protein
SMc02349	C	1.63921		2.47683				asfA Oxidoreductase
SMc02350	D			1.15732	1.47442			Conserved hypothetical protein
SMc02351	A				1.07056			Conserved hypothetical protein
SMc02352	C			-1.04391				Putative glutamine synthetase
SMc02353	A				-1.33942			Conserved hypothetical protein
SMc02356	D			-2.01858	-1.90824			Putative branched chain amino acid binding periplasmic ABC transporter
SMc02357	D			-1.33502	-1.71432			Putative high-affinity branched-chain amino acid transport ATP-binding ABC transporter
SMc02359	A				-1.58971			Putative high-affinity branched-chain amino acid transport permease ABC transporter
SMc02361	C			1.34076				cycH Cytochrome C-type biogenesis transmembrane protein
SMc02366	C			1.2212				ragA Probable response regulator
SMc02378	D			-1.4196	-2.26597			Putative glycine betaine ABC transporter, periplasmic substrate-binding component
SMc02392	A				-1.084			Hypothetical protein
SMc02398	C			1.06048				Insertion sequence ISRm2011-2
SMc02404	D			2.75166	1.92654			dapA1 Putative dihydrodipicolinate synthase
SMc02408	D			1.99708	1.87257			rpoZ DNA-directed RNA polymerase omega subunit
SMc02412	C			-2.02066				Conserved hypothetical protein
SMc02417	C			-1.2787				Putative allantoin and other purine derivative ABC transporter, periplasmic solute-binding component
SMc02434	D			1.58246	1.61995			Hypothetical protein
SMc02435	D			1.37511	1.4302			hemK1 Putative methyltransferase
SMc02438	D			2.68078	2.76589			lysC Probable aspartokinase
SMc02440	C			1.10735				ubiG Putative 3-demethylubiquinone-9 3-methyltransferase
SMc02443	D			1.6164	1.32626			grxC Probable glutaredoxin 3 protein
SMc02451	D			1.12474	1.56807			Conserved hypothetical protein, contains a peptidyl-prolyl cis-trans isomerase signature
SMc02463	D			1.07079	1.57133			sdhC Probable succinate dehydrogenase cytochrome B-556 subunit transmembrane protein
SMc02464	C			1.04349				sdhD Probable succinate dehydrogenase membrane anchor subunit
SMc02466	D			1.27553	1.06711			sdhB Probable succinate dehydrogenase iron-sulfur protein
SMc02479	D			2.86515	3.50033			mdh Probable malate dehydrogenase
SMc02480	D			3.24008	4.1117			sucC Probable succinyl-CoA synthetase beta chain
SMc02481	D			2.37372	3.10414			sucD Probable succinyl-CoA synthetase alpha chain
SMc02482	D			2.47957	2.60062			sucA Probable 2-oxoglutarate dehydrogenase E1 component protein
SMc02483	D			1.74256	2.1373			sucB Probable dihydrolipoamide succinyl transferase component of 2-oxoglutarate dehydrogenase complex (E2) protein
SMc02484	D			1.00982	1.07637			Amino acid efflux protein
SMc02486	A				1.1305			Putative oxidoreductase
SMc02487	A				1.23364			lpdA2 Probable dihydrolipoamide dehydrogenase (E3 component of 2-oxoglutarate dehydrogenase complex) transmembrane protein
SMc02498	D			3.84442	3.84434			atpH Putative ATP synthase delta chain
SMc02499	D			4.3062	4.24129			atpA Probable ATP synthase subunit alpha
SMc02500	D			3.79146	3.49247			atpG Probable ATP synthase gamma chain
SMc02501	D			3.65696	4.23552			atpD Probable ATP synthase beta chain
SMc02502	D			2.09893	2.67245			atpC Probable ATP synthase epsilon chain
SMc02503	A				-1.33193			Conserved hypothetical protein
SMc02514	A				-1.16156			Putative glycerol-3-phosphate and glycerol ABC transporter, periplasmic solute-binding component
SMc02521	C			-1.07902				glpR Glycerol-3-phosphate regulon repressor
SMc02522	A				-1.24375			Short-chain type dehydrogenase/reductase
SMc02545	D			1.07819	1.06666			Hypothetical transmembrane protein
SMc02546	A				-1.17797			leuA2 Putative 2-isopropylmalate synthase
SMc02551	A				1.01871			cysS Probable cysteinyl-tRNA synthetase
SMc02552	B					-1.60803		Hypothetical unknown protein
SMc02557	C			1.02903				Hypothetical protein
SMc02562	D			2.31984	2.6192			pckA Phosphoenolpyruvate carboxykinase
SMc02567	A				1.2186			coaA Probable pantothenate kinase
SMc02574	D			1.35679	1.44691			hisB Probable imidazoleglycerol-phosphate dehydratase
SMc02575	A				1.0832			hslV Probable heat shock protein
SMc02577	C			1.2833				hslU Probable heat shock protein
SMc02580	D			2.15118	2.39328			Putative hydantoinase/oxoprolinase family protein
SMc02582	C			1.39008				Conserved hypothetical protein
SMc02588	A				-1.431			Putative permease ABC transporter
SMc02598	D			1.02072	1.28527			nadC Probable nicotinate-nucleotide pyrophosphorylase carboxylating protein
SMc02605	D			-2.20755	-2.31927			soxG Putative sarcosine oxidase gamma subunit
SMc02606	C			-2.41591				soxA1 Putative sarcosine oxidase alpha subunit transmembrane protein
SMc02607	D			-2.94499	-3.22575			soxD Sarcosine oxidase delta subunit
SMc02608	A				-1.1444			soxB Sarcosine oxidase beta subunit
SMc02610	D			-1.76185	-2.12094			glxB Putative glutamine amidotransferase
SMc02611	D			-1.12615	-1.69321			glxC Putative glutamate synthase alpha subunit, C-termial domain
SMc02612	C			-1.64855				glxD Putative glutamate synthase, central-C domain
SMc02613	D			-1.64956	-1.35426			glnT Glutamine synthetase III
SMc02618	A				-1.06401			Conserved hypothetical transmembrane protein
SMc02634	D			2.45529	2.99237			Monomeric alkaline phosphatase
SMc02636	D			1.56336	1.50491			Conserved hypothetical protein
SMc02637	D			1.11655	1.28642			Hypothetical protein
SMc02645	A				-1.45871			cfa2 Cyclopropane-fatty-acyl synthase
SMc02648	C			1.01285				aqpS aquaglyceroporin
SMc02649	C			1.06469				arsC Arsenate reductase
SMc02652	A				1.01369			rnc Probable ribonuclease III
SMc02655	C			1.1434				Hypothetical transmembrane protein
SMc02678	D			1.02083	1.21837			Hypothetical protein
SMc02681	D			1.11066	1.84683			lgt Probable prolipoprotein diacylglyceryl transferase
SMc02682	A				1.00938			Conserved hypothetical protein
SMc02683	A				1.00646			Conserved hypothetical protein
SMc02684	D			1.0777	1.21175			Hydrolase/peptidase
SMc02686	D			2.34954	1.90885			prs Probable ribose-phosphate pyrophosphokinase
SMc02692	D			4.09834	4.16382			rplY Putative 50S ribosomal protein L25
SMc02693	D			1.4323	1.51525			pth Probable peptidyl-tRNA hydrolase
SMc02695	A				1.97683			engD Putative GTP-dependent nucleic acid-binding protein EngD
SMc02696	C			1.21459				Conserved hypothetical protein
SMc02705	D			4.12065	4.44241			Hypothetical transmembrane protein
SMc02707	C			1.0546				Putative acetyltransferase
SMc02717	D			1.34332	1.40412			leuA1 2-isopropylmalate synthase
SMc02718	D			1.15863	1.56538			Hypothetical/unknown protein
SMc02723	C			1.34223				queF probable NADPH-dependent 7-cyano-7-deazaguanine reductase
SMc02726	G			2.02379	1.34233	2.84497		shmR Hemin-binding outer membrane receptor
SMc02730	D			1.30016	1.2552			Conserved hypothetical protein
SMc02732	D			1.30602	1.45864			Conserved hypothetical protein
SMc02753	A				1.00521			Putative IIA component of PTS system
SMc02754	D			1.5077	1.7708			Putative phosphocarrier HPR transmembrane protein
SMc02755	D			2.79727	2.87924			ahcY Probable adenosylhomocysteinase
SMc02758	D			1.49525	1.2537			Putative nucleotidyl transferase
SMc02761	D			1.3377	1.26813			trxA Probable thioredoxin protein
SMc02763	A				1.09981			folC Probable FolC bifunctional protein includes: folylpolyglutamate synthase and dihydrofolate synthase
SMc02764	D			1.7719	1.97447			accD Probable acetyl-coenzyme A carboxylase carboxyl transferase subunit beta protein
SMc02765	A				1.06385			trpA Probable tryptophan synthase alpha chain
SMc02767	D			1.36403	1.95828			trpF Probable N-5'-phosphoribosylanthranilate isomerase
SMc02769	A				1.29127			Conserved hypothetical transmembrane protein
SMc02770	D			-1.05268	-1.23623			Putative intracellular PHB depolymerase
SMc02773	A				-1.11113			Putative D-fucose, pyruvic acid or L-fucose ABC transporter, ATP-binding component
SMc02788	D			2.02047	2.11067			secB Probable protein-export
SMc02796	D			1.66764	1.89254			rho Probable transcription termination factor Rho protein
SMc02804	D			1.76005	1.10752			leuS Probable leucyl-tRNA synthetase
SMc02820	C			1.01165				cpaF1 Putative pilus assembly protein
SMc02822	C			1.02948				Hypothetical transmembrane protein
SMc02830	D			1.02089	1.62717			Putative taurine, valine, isoleucine and leucine ABC transporter, permease component
SMc02835	A				1.23973			glk Probable glucokinase transmembrane protein
SMc02836	A				1.25203			ABC transporter, ATP-binding and permease components
SMc02846	D			2.17606	1.56613			Putative sugar kinase
SMc02847	D			2.12531	1.80128			Hypothetical protein
SMc02857	D			2.158	1.9925			dnaK Heat shock protein 70 (HSP70) chaperone
SMc02858	B					1.7726		dnaJ Probable chaperone protein
SMc02862	A				1.07183			Putative pit accessory protein
SMc02863	A				1.26473			recF DNA repair protein
SMc02864	C			1.19099				moeB Probable Molybdopterin biosynthesis protein
SMc02867	A				1.61267			Putative multidrug-efflux system transmembrane protein
SMc02868	D			1.48312	1.55627			Putative multidrug efflux system
SMc02871	A				-1.6798			Putative ABC transporter
SMc02873	D			-1.43677	-1.88982			Probable ABC transporter
SMc02878	C			1.0215				nagA Probable N-acetylglucosamine-6-phosphate deacetylase
SMc02887	B					1.01287		Hypothetical protein
SMc02888	D			1.41698	1.46701			Putative transcription regulator
SMc02890	A				2.58983			Probable outer membrane receptor
SMc02893	A				1.23814			Probable transcriptional regulator
SMc02894	D			1.34078	1.13735			Hypothetical protein
SMc02895	D			1.13747	2.0175			Conserved hypothetical transmembrane protein
SMc02897	D			2.28067	2.42698			Putative cytochrome C transmembrane protein
SMc02898	D			1.97107	2.38737			kdsB Probable 3-deoxy-manno-octulosonate cytidylyltransferase (CMP-KDO synthetase)
SMc02899	D			1.31011	1.41924			pheA Putative prephenate dehydratase
SMc02900	D			4.42298	3.66579			Conserved hypothetical protein
SMc02901	C			1.02257				Hypothetical protein
SMc02904	D			1.33846	1.18918			Hypothetical protein
SMc02905	D			1.19105	1.14682			dnaX Putative DNA polymerase III subunit TAU protein
SMc02909	D			2.65949	2.72403			mltB1 Membrane-bound lytic murein transglycosylase B
SMc02910	D			1.69754	1.8281			Probable MFS permease
SMc02911	D			2.12598	3.19924			Conserved hypothetical protein
SMc02912	D			1.50926	2.09484			nusA Probable N utilization substance protein A
SMc02913	A				1.05758			Hypothetical protein
SMc02914	D			2.00204	1.96649			infB Probable translation initiation factor IF-2 protein
SMc02941	A				1.00919			Conserved hypothetical transmembrane protein, signal peptide
SMc02978	D			1.26239	1.6398			Conserved hypothetical protein
SMc02983	C			1.31882				Putative ornithine, DAP, or arginine decarboxylase
SMc03004	C			1.42531				icpA mcpE IcpA/McpE internal chemotaxis protein
SMc03007	D			1.57935	1.02097			cheA Chemotaxis protein (sensory transduction histidine kinase)
SMc03009	C			1.22744				cheR Chemotaxis protein methyltransferase
SMc03010	C			1.01902				cheB1Chemotaxis response regulator protein-glutamate methylesterase
SMc03013	C			1.03788				Conserved hypothetical protein
SMc03014	D			2.20208	3.17585			fliF Flagellar M-ring transmembrane protein
SMc03015	A				1.01368			visN Transcriptional regulator of motility genes, LuxR family
SMc03017	D			1.91218	2.04159			Conserved hypothetical protein
SMc03019	A				1.06212			fliG Flagellar motor switch protein
SMc03021	D			1.23152	2.09176			fliM Flagellar motor switch transmembrane protein
SMc03022	A				1.14415			motA Chemotaxis (motility protein A) transmembrane
SMc03023	D			1.56209	1.98089			Conserved hypothetical protein
SMc03024	D			2.05219	1.99317			flgF Flagellar basal-body rod protein
SMc03027	D			2.67059	3.36971			flgB Flagellar basal-body rod protein
SMc03028	D			1.05237	2.3253			flgC Flagellar basal-body rod protein
SMc03029	D			1.65631	2.15831			fliE Flagellar hook-basal body complex protein
SMc03030	D			1.13728	2.993			flgG Flagellar basal-body rod protein
SMc03031	A				1.32029			flgA Flagellar precursor transmembrane protein
SMc03032	A				1.71214			flgI Flagellar P-ring precursor transmembrane protein
SMc03033	D			1.25564	1.66317			motE MotE chaperone specific for MotC folding and stability
SMc03034	A				1.62769			flgH Flagellar L-ring protein precursor (basal body L-ring protein)
SMc03035	D			1.25686	1.75194			fliL Flagellar transmembrane protein
SMc03039	A				1.1347			flaD Flagellin D
SMc03040	D			1.16619	1.43462			flaC Flagellin C
SMc03042	A				1.01073			motB Chemotaxis (motility protein B) transmembrane
SMc03043	A				1.09879			motC Chemotaxis precursor (motility protein C) transmembrane
SMc03044	C			1.30915				fliK FliK hook length control protein
SMc03045	D			1.46524	1.48542			Conserved hypothetical protein, signal peptide
SMc03046	A				1.61075			rem Response regulator of exponential growth motility
SMc03047	C			1.61572				flgE Flagellar hook protein
SMc03048	D			1.33591	1.31598			flgK Putative flagellar hook-associated protein
SMc03049	D			1.59482	2.24823			flgL Putative flagellar hook-associated protein
SMc03050	D			1.82249	2.04282			flaF Putative flagellin synthesis regulator
SMc03051	A				2.19397			flbT Putative flagellin synthesis repressor protein
SMc03052	D			1.63656	2.12396			flgD Putative basal-body rod modification protein
SMc03057	D			2.05956	2.96045			Conserved hypothetical transmembrane protein
SMc03063	C	1.03936						aglG Alpha-glucosides ABC transporter, permease component
SMc03068	A				-1.11346			edd Phosphogluconate dehydratase
SMc03071	D			1.22284	2.10048			Hypothetical protein
SMc03072	C			1.47086				Conserved hypothetical protein
SMc03088	C			1.12872				Transposase for insertion sequence element ISRm11/ISRm2011-2
SMc03090	A				-1.18159			cheW3 Putative chemotaxis protein
SMc03091	A				-1.47149			argI1 Probable arginase
SMc03107	A				-1.09166			Conserved hypothetical protein
SMc03110	D			1.14642	1.32665			Conserved hypothetical protein
SMc03124	D			1.23805	1.72096			Putative arginine ABC transporter, periplasmic solute-binding component
SMc03130	D			1.29237	1.69281			Conserved hypothetical protein
SMc03131	B						1.58762	Putative DL-2-aminoadipic acid ABC transporter, periplasmic solute-binding component
SMc03132	E				1.6062	1.63204		Oxidoreductase
SMc03138	A				-1.25869			Sugar kinase
SMc03151	C			1.70857				Conserved hypothetical protein
SMc03152	C			1.36547				Hypothetical transmembrane protein
SMc03157	D			2.55958	2.85939			metQ Probable D-methionine-binding lipoprotein MetQ
SMc03158	D	1.05016		1.96767	2.30649			metI Probable D-methionine transport system permease protein MetI
SMc03163	A				1.08407			xylA Probable xylose isomerase
SMc03167	F	1.08774				1.27287		MFS-type transport protein
SMc03168	C			-1.44939				Multidrug resistance efflux system
SMc03172	A				1.75104			gltX Glutamyl-tRNA synthetase
SMc03175	C			1.33745				Inosine-uridine preferring nucleoside hydrolase family protein
SMc03207	D			-1.28236	-1.33353			Conserved hypothetical protein
SMc03208	D			-3.08145	-2.26139			hmgA Homogentisate 1,2-dioxygenase
SMc03209	D			-1.45802	-1.76355			Putative transcription regulator
SMc03211	D			-1.56246	-2.01769			Putative 4-hydroxyphenylpyruvate dioxygenase
SMc03227	A				1.494			Conserved hypothetical protein
SMc03238	D			1.90595	1.83147			Hypothetical transmembrane protein
SMc03239	D			2.84893	3.15335			ppa Probable inorganic pyrophosphatase
SMc03242	D			1.43149	2.4143			typA Predicted membrane GTPase
SMc03253	C	1.1562						L-proline cis-4-hydroxylase
SMc03267	C			1.29167				Putative dipeptidase
SMc03286	A				-1.06909			Serine protease
SMc03313	C			1.48469				Insertion sequence ISRm2011-2
SMc03770	D			2.36339	1.95084			rplU Probable 50S ribosomal protein L21
SMc03772	D			2.74066	2.70595			rpmA Probable 50S ribosomal protein L27
SMc03773	D			2.82993	1.98832			Putative acetyltransferase
SMc03787	E		-1.15903			1.17446		Conserved hypothetical protein
SMc03790	A				-1.20085			Conserved hypothetical protein
SMc03795	A				1.40389			leuD Probable 3-isopropylmalate dehydratase small subunit
SMc03797	C			1.02312				metA Probable homoserine O-succinyltransferase
SMc03799	D			-1.3806	-2.87342			Conserved hypothetical protein
SMc03800	A				-1.12864			Hypothetical protein
SMc03802	A				1.08947			Putative peptidase
SMc03806	D			-1.85597	-1.4792			glnK Probable nitrogen regulatory protein PII 2
SMc03807	D			-1.11019	-1.29505			amtB Probable ammonium transporter
SMc03815	A				-1.00821			Putative ATP binding ABC transporter
SMc03823	C			1.11213				leuC Probable 3-isopropylmalate dehydratase large subunit
SMc03826	D			2.60485	2.76015			argG Probable argininosuccinate synthase
SMc03828	D			1.44408	1.14531			Putative ATP-binding ABC transporter
SMc03829	D			1.73588	1.59862			Putative transport system permease ABC transporter
SMc03830	D			2.2735	1.85225			Conserved hypothetical protein
SMc03846	C			1.91835				acnA Probable aconitate hydratase
SMc03850	C			1.02174				ccmD Putative heme exporter D (cytochrome C-type biogenesis protein) transmembrane
SMc03854	A				1.06251			ftsY Putative cell division protein
SMc03858	D			3.16539	3.75731			pheAa Putative chorismate mutase
SMc03859	D			2.5001	2.9778			rpsP Probable 30S ribosomal protein S16
SMc03861	D			1.17809	2.07879			trmD Probable tRNA guanine-N1-methyltransferase
SMc03863	D			3.04247	2.58415			rplS Probable 50S ribosomal protein L19
SMc03864	D			1.32803	1.35846			Putative amino acid-binding periplasmic (signal peptide) ABC transporter
SMc03866	D			1.10778	1.33823			Putative ATP-binding ABC transporter
SMc03867	A				1.08349			Conserved hypothetical protein
SMc03875	A				1.49821			Putative ferredoxin protein
SMc03877	D			2.01202	2.39425			Putative ATP-dependent RNA helicase
SMc03878	A				-1.07903			phbB Acetoacetyl-CoA reductase
SMc03879	A				-1.17413			phbA Acetyl-CoA acetyltransferase
SMc03881	D			2.38628	2.11105			rpmF Probable 50S ribosomal protein L32
SMc03882	D			1.07028	1.04301			gst8 Putative glutathione S-transferase
SMc03887	C			1.07402				Amino acid efflux protein
SMc03891	D			1.5597	1.28553			Putative amino acid-binding periplasmic ABC transporter
SMc03892	C			1.66108				Putative transposase
SMc03900	D			1.90071	1.25007			ndvA Beta-1-->2glucan export ATP-binding protein
SMc03933	D			1.39667	2.285			soxB2 Putative sarcosine oxidase subunit B
SMc03934	D			1.85942	1.47162			rpsU2 Probable 30S ribosomal protein
SMc03936	C			-1.04598				Conserved hypothetical signal peptide protein
SMc03937	A				-1.1072			cyaG1 Putative adenylate/guanylate cyclase
SMc03969	D			1.11439	1.30802			Conserved hypothetical protein
SMc03978	D			2.41295	2.04188			tkt2 Probable transketolase
SMc03979	D			1.5068	1.2752			gap Probable glyceraldehyde 3-phosphate dehydrogenase
SMc03981	A				1.08121			pgk Probable phosphoglycerate kinase
SMc03999	A				-1.01414			Hypothetical protein
SMc04003	D			1.12779	1.26513			rpmJ Probable 50S ribosomal protein L36
SMc04009	D			1.92655	2.18735			Conserved hypothetical protein
SMc04011	D			-1.13173	-1.31718			tacA Putative sigma-54-dependent transcription regulator
SMc04012	D			1.20858	1.25123			pepF Putative oligoendopeptidase F
SMc04023	A				-1.12467			exoN2 Probable UTP--glucose-1-phosphate uridylyltransferase
SMc04024	A				-1.0598			Membrane-bound lytic murein transglycosylase precursor
SMc04026	D			-1.72591	-2.20897			gltD Probable glutamate synthase small chain
SMc04029	A				1.305			Putative low specificity L-threonine aldolase
SMc04037	D			-1.05242	-1.14			Putative amino acid or peptide ABC transporter, periplasmic solute-binding component
SMc04040	D			1.1268	1.3315			ibpA Probable heat shock protein
SMc04042	D			1.33544	1.65921			Inositol-1-monophosphatase family protein
SMc04047	D			-1.22212	-1.46511			azu2 Probable pseudoazurin (blue copper protein)
SMc04048	D			-1.69226	-2.66559			Putative cytochrome C
SMc04049	D			-2.47933	-3.45533			Putative sulfite oxidase
SMc04051	C			1.02189				rpoE4 Putative RNA polymerase sigma-E factor (sigma-24) protein
SMc04059	D			1.55455	1.05408			Conserved hypothetical protein, signal peptide
SMc04083	A				1.14889			cynT Putative carbonic anhydrase
SMc04113	A				-1.07315			cpaA1 Putative pilus assembly transmembrane protein
SMc04114	A				-1.04141			pilA1 Putative pilin subunit
SMc04118	A				-1.45079			Conserved hypothetical transmembrane protein
SMc04147	D			-1.64136	-1.60109			Putative amino-acid permease
SMc04149	D			-1.1368	-1.56568			Flavin-containing monooxygenase family protein / FMO family protei
SMc04150	A				-1.01408			Conserved hypothetical protein
SMc04153	D			-1.33305	-2.46935			Putative aminomethyltransferase
SMc04164	A				-1.39059			Conserved hypothetical protein
SMc04165	A				-1.07391			Oxidoreductase
SMc04172	D			-1.15712	-1.00045			cyaH Adenylate/guanylate cyclase
SMc04190	A				-1.10394			Hypothetical protein signal peptide
SMc04194	A				-1.23049			Putative transmembrane protein
SMc04207	A		1.28405					rspD Rhizobiocin secretion protein
SMc04214	D			1.39988	1.2028			cobU Probablenicotinate-nucleotide--dimethylbenzimidazolephosphoribosyltransferase
SMc04217	C			1.11315				Hypothetical transmembrane signal peptide protein
SMc04218	C			1.0672				Probable ABC transporte
SMc04225	D			-1.38999	-1.88655			Hypothetical protein
SMc04234	D			2.04589	2.04151			cspA4 Cold shock protein
SMc04237	A				-1.00305			Hypothetical protein
SMc04243	D			-1.25466	-1.41769			znuB Probable high-affinity zinc uptake system membrane ABC transporter
SMc04244	D			-1.07178	-2.54829			znuC Probable high-affinity zinc uptake system ATP-binding ABC transporter
SMc04245	D			-1.0534	-2.41369			znuA Probable high-affinity zinc uptake system ABC transporter
SMc04246	D			-1.02027	-2.52858			Hypothetical transmembrane signal peptide protein
SMc04247	A				-2.06235			Putative beta-xylosidase
SMc04255	D			-1.06505	-1.05929			manB Putative beta-mannosidase
SMc04256	D			-1.23368	-2.0903			Putative gentiobiose, salicin, and cellobiose ABC transporter, ATP-binding component
SMc04257	D			-1.01158	-2.80064			Putative gentiobiose, salicin, and cellobiose ABC transporter, permease component
SMc04258	D			-1.1552	-2.89808			Binding-protein-dependent transport systems inner membrane component
SMc04259	A				-2.6567			Putative gentiobiose, salicin, and cellobiose ABC transporter, periplasmic solute-binding component
SMc04260	A				-1.46389			Probable transcriptional regulator
SMc04262	C			1.39063				gnd Probable 6-phosphogluconate dehydrogenase (decarboxylating) protein
SMc04273	A				1.16241			Putative 3-oxoacyl-acyl-carrier-protein synthase
SMc04274	C			1.12853				Conserved hypothetical protein
SMc04278	D			1.45026	2.33597			acpXL Acyl carrier protein, involved in the transfer of long hydroxylated fatty acids to lipid A
SMc04280	C			1.14751				Hypothetical signal peptide protein
SMc04285	A				1.04036			cobE Probable cobalamin biosynthesis protein
SMc04292	A				-1.55636			cyaF3 Probable adenylate/guanylate cyclase
SMc04317	D			1.66974	1.94676			ABC transporter, periplasmic solute-binding componen
SMc04318	C			1.27346				cspA1 Cold shock transcriptional regulator
SMc04320	D			1.65633	1.3122			rpsU1 30S ribosomal protein S21
SMc04325	C			1.60114				bmt Betaine-homocysteine methyltransferase
SMc04341	D			-1.16909	-1.26706			Periplasmic substrate-binding protein
SMc04345	D			1.16719	1.68891			Hypothetical protein
SMc04346	C			1.54419				ilvC Ketol-acid reductoisomerase
SMc04381	D			1.83231	1.9212			opgC Putative glucan succinyltransferase, may be involved in succinylation of cyclic-beta-1,2-glucans
SMc04405	D			1.14297	1.62701			leuB Probable 3-isopropylmalate dehydrogenase
SMc04409	D			1.0004	1.67277			Hypothetical protein
SMc04410	A				1.25141			asd Putative aspartate-semialdehyde dehydrogenase
SMc04411	D			1.38106	1.81575			Membrane-bound lytic murein transglycosylase
SMc04429	A				1.73479			Conserved hypothetical protein
SMc04434	D			3.10045	3.85579			rpmH Probable 50S ribosomal protein L34
SMc04437	A				1.00192			Hypothetical protein
SMc04444	D			-1.17836	-1.31659			fdsA Probable NAD-dependent formate dehydrogenase alpha subunit
SMc04452	D			2.67605	2.48515			ndh Putative NADH dehydrogenase transmembrane protein
SMc04454	D			1.22519	1.32355			Putative ATP-binding ABC transporter
SMc04458	D			1.78372	2.35474			Probable preprotein translocase SecA subunit
