# Supplementary material for: Transcriptome profiling of a Sinorhizobium meliloti fadD mutant reveals the role of rhizobactin 1021 biosynthesis and regulation genes in the control of swarming
Source: BMC Genomics. 2010 Mar 8;11:157. doi: 10.1186/1471-2164-11-157 (PMC2848241; doi:10.1186/1471-2164-11-157)
Supplement: Additional file 2 — Swarming-responsive genes identified in S. meliloti 1021FDC5. Tabular data (.xls) list the 294 genes showing differential expression in response to swarming-specific conditions. Only M values above 1 or below -1 with p ≤ 0.05 are shown. The category in the Venn diagram (A-G in Fig. 4) to which each gene belongs is also indicated. L, growth in liquid MM; S, growth on solid MM (1.3% agar); SS, growth on semi solid MM (0.6% agar). Time of incubation is shown in parenthesis. [file 1471-2164-11-157-S2.XLS]

## Sheet:  294 swarming-responsive genes
Additional file 2
Swarming-responsive genes identified in S. meliloti 1021FDC5
Tabular data (.xls) list the 294 genes showing differential expression in response to swarming-specific conditions.
Only M values above 1 or below -1 with p≤0.05 are shown.
The category in the Venn diagram (A-G in Fig. 4) to which each gene belongs is also indicated.
L, growth in liquid MM; S, growth on solid MM (1.3% agar); SS, growth on semisolid MM (0.6% agar). Time of incubation is shown in parenthesis.
		M values
GeneID	Category	SS vs. L (7h)	SS vs. L (14h)	SS vs. S (7h)	SS vs. S (14h)	Descriptions
SMa0044	B			1.25699		Conserved hypothetical protein
SMa0045 (cah)	B			-1.4688		Carbonic anhydrase
SMa0247	C		1.32314			Conserved hypothetical protein
SMa0249 (gntA)	C		1.29989			TRAP-type small permease component, required for growth on gluconate
SMa0436	B			-1.12068		Hypothetical protein
SMa0512 (idnD)	B				1.52683	IdnD L-idonate 5-dehydrogenase
SMa0520	G	1.4475	1.90175	1.7264	1.54683	Transcriptional regulator, RpiR family
SMa0564	F		-1.12064		2.77708	Putative dehydrogenase
SMa0629	C		1.14977			Hypothetical protein
SMa0738 (cspA6)	C		1.33977			CspA6 cold shock protein
SMa0763	B			-1.85688		Hypothetical protein
SMa0799	C		-1.05084			ABC transporter, periplasmic solute-binding protein
SMa0814 (nifB)	C		-1.0051			NifB FeMo cofactor biosynthesis protein
SMa0819 (fixB)	C		-1.10028			FixB electron transfer flavoprotein alpha chain
SMa0853 (nodE)	C		-1.08787			NodE beta ketoacyl ACP synthase
SMa0869 (nodA)	B			-1.15621		NodA N-acyltransferase
SMa0878 (nodM)	C		1.03055			NodM Glucosamine--fructose-6-phosphate aminotransferase
SMa0890	C		-1.1963			Conserved hypothetical protein
SMa0953	B				-1.22233	ABC transporter, ATP-binding protein
SMa1038	B			-1.08334		Multicopper oxidase
SMa1050	B				1.03033	Hypothetical protein
SMa1052	F	1.00654	1.23957		1.56284	Conserved hypothetical protein
SMa1077 (next8)	G	1.16268			2.76382	Nex18 Symbiotically induced conserved protein
SMa1078	F	1.89018	1.73621		1.92885	Conserved hypothetical protein
SMa1079 (tspO)	F	1.35709			1.9073	TspO Tryptophan rich sensory protein
SMa1100	F	1.30566	1.60545		1.56656	Conserved hypothetical protein
SMa1104	C		-1.00225			Hypothetical protein fragment
SMa1122	E			1.2683		Putative permease
SMa1174	C		-1.11184			Hypothetical protein
SMa1214 (fixQ1)	C		1.03407			FixQ1 nitrogen fixation protein
SMa1220 (fixN1)	C		1.04343			FixN1 cytochrome c oxidase subunit 1
SMa1339	C		-1.06759			ABC transporter, permease, involved in amino acid or peptide transport
SMa1344	B			-1.07958		ABC transporter, ATP-binding protein, involved in amino acid or peptide transport
SMa1347	C		1.07666			Dehydrogenase
SMa1391 (etfB2)	C		1.24774			EtfB2 electron transport flavoprotein, beta subunit
SMa1564	B			-1.27654		Putative pilus assembly protein
SMa1672	B				-1.56159	Conserved hypothetical protein
SMa1731 (betB2)	B			-1.13708		BetB2 betaine aldehyde dehydrogenase
SMa1736	C		1.07613			Transcriptional regulator, LysR family
SMa1740	B			1.01776		Siderophore-interacting protein
SMa1742	B			1.00931		ABC transporter, permease, Fe3+-siderophore transport system
SMa1746	C		1.32461			ABC transporter, periplasmic solute-binding protein, Fe3+-siderophore transport system
SMa1808	C	1.03838				Hypothetical protein
SMa1820	C	1.78386				Conserved hypothetical protein
SMa1838	B				-1.09198	Dehydrogenase
SMa1851	C		1.09632			Hydrolase
SMa2075	C		1.02519			ABC transporter, periplasmic solute-binding protein
SMa2129	B				1.97188	Conserved hypothetical protein
SMa2294 (mrcA2)	E				1.37913	MrcA2 penicillin-binding protein
SMa2339	G		1.33058	1.55287		Siderophore biosynthesis protein
SMa2357 (cyaO)	C		1.05746			Adenylate/guanylate cyclase
SMa2383	C		-1.07099			Dehydrogenase, Zn-dependent
SMa2395 (repA2)	C		-1.04997			RepA2 replication protein
SMa2400 (rhbA)	B			3.64863		Diaminobutyrate--2-oxoglutarate aminotransferase involved in rhizobactin biosynthesis
SMa2402 (rhbB)	G	1.84315		2.58388		L-2,4-diaminobutyrate decarboxylase
SMa2404 (rhbC)	G		1.19269	2.65122		RhbC rhizobactin biosynthesis protein
SMa2406 (rhbD)	E			2.81659		RhbD rhizobactin biosynthesis protein
SMa2408 (rhbE)	G	2.38332	2.22867	3.83062		RhbE rhizobactin biosynthesis protein
SMa2410 (rhbF)	G	2.36003	1.34432	3.76199		RhbF rhizobactin biosynthesis protein
SMa2414 (rhtA)	G	1.42875	1.63894	2.67589		RhtA rhizobactin transporter
SMb20005	F	2.34363			-1.38039	Putative glutathione S-transferase
SMb20010	E			1.87803		Hypothetical protein
SMb20011	C		-1.03065			Putative heavy-metal transporter
SMb20025	C		1.06836			Conserved hypothetical protein
SMb20026	C		1.19181			Conserved hypothetical protein
SMb20056 (btuF)	B			-1.5158		ABC transporter, periplasmic solute-binding protein
SMb20057 (btuC)	B			-1.47125	-1.06854	ABC transporter, permease
SMb20058 (btuD)	B			-1.37094	-1.06377	ABC transporter, ATP-binding protein
SMb20059	B			-1.24424		SAM-dependent methyltransferase, may be involved in cobalamin metabolism
SMb20072	C		-1.25178			ABC transporter, periplasmic solute-binding protein, induced by myo-inositol
SMb20100	C		-1.11811			Putative dehydrogenase
SMb20118	C		-1.00483			Conserved hypothetical protein
SMb20166	B			-1.1334		Conserved hypothetical protein
SMb20203 (cbbR)	B			-1.57967		Probable transcriptional regulator
SMb20227 (ndiA1)	B			-1.11824		Putative nutrient deprivation-induced protein
SMb20246	B			-1.10089		Putative oxidoreductase
SMb20270	B			-1.40089		Probable proline racemase
SMb20277	E			-1.00144		Class-III pyridoxal-phosphate-dependent aminotransferase
SMb20305	C		1.01598			Probable ISRm2011-2 transposase protein, N-terminal portion
SMb20421	C		1.47122			Putative Transposase for insertion sequence ISRm21 protein
SMb20431 (eutA)	C		-1.10106			Putative ectoine utilization protein
SMb20432 (eutB)	B			-1.34722		Putative threonine dehydratase, involved in ectoine utilization
SMb20460	B			-1.17968		Cellulose synthase (UDP-forming)
SMb20556	B			-1.34073	-1.04917	Conserved hypothetical protein
SMb20571	C	1.09383				Putative amine ABC transporter, permease component
SMb20596	C		1.01152			Hypothetical protein
SMb20604	G		-4.83637		1.13944	ABC transporter, permease
SMb20605	G		-5.54789		1.33923	ABC transporter, periplasmic solute-binding protein
SMb20618 (thiE)	B			-1.16365		Putative thiamine-phosphate pyrophosphorylase
SMb20620	C		1.07911			Putative sugar ABC transporter
SMb20704 (glgA2)	C		-1.61472			Putative glycogen synthase
SMb20727	C		1.03775			Hypothetical protein
SMb20753	B				1.07317	Acyl-CoA dehydrogenase
SMb20807	C		1.30676			Putative membrane protein
SMb20813	C		1.31755			ABC transporter, ATP-binding and permease components
SMb20867	C		-1.05209			Hypothetical protein
SMb20885	C		1.42147			Conserved hypothetical membrane protein
SMb20915 (aslA1)	C		-1.12724			Putative arylsulfatase
SMb20934 (exsF)	B			-1.10989		Putative two-component response regulator.
SMb20964	C		1.00284			Peroxidase
SMb20995 (engA)	C		1.08001			Putative GTP-binding protein
SMb21030	B			-1.02532		Hypothetical protein
SMb21057	C		-1.34652			Conserved hypothetical protein
SMb21117	C		-1.1614			Putative transcriptional regulator
SMb21134	B			-1.08338		Amino acid aldolase or racemase
SMb21189	C		1.65881			Putative glycosyltransferase
SMb21197	B			1.63915		Putative amino acid ABC transporter, permease component
SMb21257	C		1.93528			Hypothetical protein
SMb21274	C		1.63971			ABC transporter, permease component
SMb21284	G		-1.55138		-1.14641	Putative polysaccharide deacetylase
SMb21367 (cycA)	B			-1.14082		Putative cytochrome c class I protein, probably cytochrome c4
SMb21431	G		1.75263	1.43945		Hypothetical protein, possibly C terminus of iron ABC transporter periplasmatic solute-binding protein
SMb21432	G	-1.06932	1.6309	2.15364		Putative iron uptake ABC transporter periplasmic solute-binding protein precursor
SMb21449 (gst12)	C		-1.37622			Probable glutathione S-transferase
SMb21488 (cyoB)	C		1.1873			Putative cytochrome o ubiquinol oxidase chain I
SMb21489 (cyoC)	C		1.38195			Putative cytochrome o ubiquinol oxidase chain III
SMb21520	B			-1.02883		Putative two-component response regulator
SMb21550	C		1.34626			Conserved hypothetical protein
SMb21555 (kefB2)	C		1.18427			Probable glutathione-regulated potassium-efflux system
SMb21569	C		-1.06225			Hypothetical protein
SMb21601	B			-1.02025		Putative transcriptional regulator
SMb21676	F		1.92306		1.9556	Hypothetical protein
SMb21697	C		1.12256			Conserved hypothetical protein
SMc00009 (ctaC)	C		1.00541			Putative cytochrome C oxidase subunit II
SMc00017 (thrB)	C		1.53578			Putative homoserine kinase
SMc00031	C		1.12175			Hypothetical/unknown transmembrane protein
SMc00078	C		1.02092			Putative methionine ABC transporter, periplasmic solute-binding protein
SMc00198	C		1.34267			Hypothetical/unknown protein
SMc00231 (glmS)	C		1.00902			Glucosamine--fructose-6-phosphate aminotransferase (nodm paralogue) protein
SMc00242	B			1.16351		Hypothetical signal peptide protein
SMc00282	B			-1.0305		Conserved hypothetical protein
SMc00321 (truB)	C		1.1997			Probable tRNA pseudouridine synthase B
SMc00329 (irr )	C		1.16635			Putative iron response regulator
SMc00342 (rnd2)	C		1.56665			Putative ribonuclease D
SMc00346	C		1.31062			Hypothetical transmembrane protein
SMc00401	C		1.20761			Conserved hypothetical protein
SMc00402	G		1.90881	1.42084		Hypothetical signal peptide protein
SMc00408 (uppP)	C		1.17856			Putative undecaprenyl-diphosphatase
SMc00415 (dnaN)	C		1.08476			Probable DNA polymerase III, beta chain
SMc00421 (cysK1)	C	1.0143	1.90769			Probable cysteine synthase A (O-acetylserine sulfhydrylase A) protein
SMc00422	C		1.15727			Putative amino acid exporter
SMc00430	B			-1.03779		Putative sugar epimerase family protein
SMc00450 (ctaB)	C		1.02904			Putative protoheme IX farnesyltransferase
SMc00469 (dksA)	C		1.55856			RNA polymerase-binding, DksA
SMc00489	C		1.47874			Hypothetical/unknown signal peptide protein
SMc00491	C		1.10376			Hypothetical protein
SMc00523	C		1.13041			Hypothetical protein
SMc00533 (sufS)	C		1.50628			Probable cysteine desulfurase
SMc00556 (radA )	C		1.56562			Putative DNA repair protein
SMc00583	C		1.07835			Hypothetical, transmembrane protein
SMc00592	G		1.47422	1.29613		Hypothetical, transmembrane protein
SMc00612	C		-1.11626			Hypothetical protein signal peptide
SMc00617	C		1.32339			Conserved hypothetical protein
SMc00672 (hisX hutX)	C		-1.1594			Histidine ABC transporter, periplasmic solute-binding protein
SMc00699	C		1.47608			Hypothetical protein
SMc00738	C		1.00754			Hypothetical transmembrane protein
SMc00784 (fbpA)	E			1.44124		Fe3+ ABC transporter
SMc00785 (rirA)	B				1.00749	Transcriptional regulator of the iron limitation response
SMc00821	B			-1.0831		Hypothetical protein
SMc00833 (glcE)	B			-1.09944		Probable glycolate oxidase subunit
SMc00866	B			-1.05775		Hypothetical protein
SMc00894 (kdtA)	C		1.27325			Putative 3-deoxy-D-manno-octulosonic-acid transferase
SMc00897 (pmbA)	C		1.00379			Hypothetical PmbA protein
SMc00918 (hisZ )	C		1.09799			ATP phosphoribosyltransferase regulatory subunit
SMc01012	C		1.1413			Conserved hypothetical protein
SMc01036	C		1.11548			Hypothetical transmembrane protein
SMc01104 (mcpX )	C		1.11196			Probable chemoreceptor (methyl-accepting chemotaxis) transmembrane protein
SMc01126 (tme)	C		1.22057			NADP-dependent malic enzyme protein
SMc01140	C		-1.1314			Ribosomal protein S30Ae/sigma 54 modulation protein
SMc01142 (grpE)	C		1.10024			Probable heat shock protein
SMc01169 (ald)	C		1.19018			Probable alanine dehydrogenase oxidoreductase
SMc01174 (cysK2)	C		1.27229			Probable cysteine synthase A (O-acetylserine sulfhydrylase A) protein
SMc01204	C		1.07288			Probable short-chain dehydrogenase
SMc01237 (nrdJ)	B			-1.05577	-1.30884	Vitamin B12-dependent ribonucleotide reductase
SMc01242	G		-1.35407		1.03599	Conserved hypothetical signal peptide protein
SMc01272	C		1.0583			Hypothetical transmembrane protein
SMc01315	C		1.34606			Conserved hypothetical protein
SMc01348	C		1.14277			Hypothetical protein
SMc01360 (pyrB)	C		1.68639			Probable aspartate carbamoyltransferase catalytic chain
SMc01417	F	1.25883		1.12131		Hypothetical protein
SMc01438 (degP2)	B			-1.24455		Probable serine protease
SMc01440 (hflC)	C		1.33924			Putative hydrolase serine protease transmembrane protein
SMc01453	C		-1.42711			Insertion sequence ISRm22
SMc01510 (hmuV)	G		1.48436	1.53178		Putative hemin transport system ATP-binding ABC transporter
SMc01512 (hmuT)	F		1.49435	1.39212		Putative hemin binding periplasmic transmembrane protein
SMc01513 (hmuS)	G		1.33567	2.60148		Putative hemin transport protein
SMc01514	G	-1.14057	1.49725	2.37146		Conserved hypothetical protein
SMc01517	C		1.32243			Conserved hypothetical protein
SMc01518	E			1.08119		Conserved hypothetical protein
SMc01561	C		1.07617			Hypothetical protein
SMc01619	C		-1.00896			Putative class II aldolase/adducin family protein
SMc01657 (fhuA2)	C		1.06571			Putative ferrichrome-iron receptor precursor protein
SMc01658	G		1.28336	2.02504		Putative ferric iron reductase
SMc01659	G		1.85096	2.59915		Putative ABC transporter, periplasmic component
SMc01709	C		1.03569			Hypothetical signal peptide protein
SMc01712 (lldD2)	C		1.05453			Putative L-lactate dehydrogenase (cytochrome) protein
SMc01747	G		1.28695	2.22633		Hypothetical protein
SMc01788	C		-1.35244			Hypothetical protein
SMc01798	C		1.33225			Conserved hypothetical protein
SMc01799	C		1.16006			Conserved hypothetical signal peptide protein
SMc01818 (cyaC)	C		1.19544			Putative adenylate cyclase transmembrane protein
SMc01842	C	-1.00353	1.19858			Probable transcriptional regulator
SMc01877 (recN)	C		1.30197			Probable DNA repair protein
SMc01880 (panC)	C		1.07913			Probable pantoate--beta-alanine ligase
SMc01916	C		1.34258			Hypothetical signal peptide protein
SMc01917 (nuoE1)	F		1.21223	-1.12818		NADH dehydrogenase I chain E
SMc01927 (nuoN)	C		1.09339			Probable NADH dehydrogenase I chain N transmembrane protein
SMc02053 (trmFO)	C		1.19619			Methylenetetrahydrofolate--tRNA-(uracil-5-)-methyltransferase
SMc02057 (secD1)	C		1.3496			Putative protein-export membrane protein
SMc02058	C		1.02748			Probable YajC protein
SMc02084 (exbD)	G		1.47521	1.16472		Probable biopolymer transport transmembrane protein
SMc02085 (exbB)	G		1.81718	1.54792		Probable biopolymer transport transmembrane protein
SMc02114	C		1.04349			Putative hydrolase
SMc02122 (fpr)	C		1.06551			Probable ferredoxin--NADP reductase
SMc02136 (hslO)	C		1.00985			33 kDa chaperonin, Hsp33 protein
SMc02141 (phoU)	C		1.62205			Probable phosphate transport system transcriptional regulator
SMc02164 (frk)	C		1.1932			Probable fructokinase
SMc02165 (pyrE)	C		1.06922			Probable orotate phosphoribosyltransferase
SMc02166 (pyrC)	C		1.34453			Probable dihydroorotase
SMc02218	C		1.10219			Putative deoxycytidine triphosphate deaminase
SMc02223	B			-1.0744		Transcriptional regulator
SMc02229	B			-1.59574		Putative acyl-CoA dehydrogenase
SMc02235	C		1.22565			Conserved hypothetical protein
SMc02236	C		1.14457			Conserved hypothetical protein
SMc02244 (dinF)	C		1.1808			Putative transmembrane protein
SMc02273 (rkpA wcbR)	C		1.05468			Putative fatty acid synthase
SMc02347 (asfB )	C	1.18767				Putative ferredoxin AsfB iron-sulfur protein
SMc02349 (asfA)	C	1.63921	2.47683			Oxidoreductase
SMc02352	C		-1.04391			Putative glutamine synthetase
SMc02361 (cycH)	C		1.34076			Cytochrome C-type biogenesis transmembrane protein
SMc02366 (ragA)	C		1.2212			Probable response regulator
SMc02398	C		1.06048			Insertion sequence ISRm2011-2
SMc02412	C		-2.02066			Conserved hypothetical protein
SMc02417	C		-1.2787			Putative allantoin and other purine derivative ABC transporter, periplasmic solute-binding component
SMc02440 (ubiG)	C		1.10735			Putative 3-demethylubiquinone-9 3-methyltransferase
SMc02464 (sdhD)	C		1.04349			Probable succinate dehydrogenase membrane anchor subunit
SMc02521 (glpR)	C		-1.07902			Glycerol-3-phosphate regulon repressor
SMc02552	B			-1.60803		Hypothetical unknown protein
SMc02557	C		1.02903			Hypothetical protein
SMc02577 (hslU)	C		1.2833			Probable heat shock protein
SMc02582	C		1.39008			Conserved hypothetical protein
SMc02606 (soxA1)	C		-2.41591			Putative sarcosine oxidase alpha subunit transmembrane protein
SMc02612 (glxD)	C		-1.64855			Putative glutamate synthase, central-C domain
SMc02648 (aqpS)	C		1.01285			Aquaglyceroporin
SMc02649 (arsC)	C		1.06469			Arsenate reductase
SMc02655	C		1.1434			Hypothetical transmembrane protein
SMc02696	C		1.21459			Conserved hypothetical protein
SMc02707	C		1.0546			Putative acetyltransferase
SMc02723 (queF)	C		1.34223			Probable NADPH-dependent 7-cyano-7-deazaguanine reductase
SMc02726 (shmR)	G		2.02379	2.84497		Hemin-binding outer membrane receptor
SMc02820 (cpaF1)	C		1.01165			Putative pilus assembly protein
SMc02822	C		1.02948			Hypothetical transmembrane protein
SMc02858 (dnaJ)	B			1.7726		Probable chaperone protein
SMc02864 (moeB)	C		1.19099			Probable Molybdopterin biosynthesis protein
SMc02878 (nagA)	C		1.0215			Probable N-acetylglucosamine-6-phosphate deacetylase
SMc02887	B			1.01287		Hypothetical protein
SMc02901	C		1.02257			Hypothetical protein
SMc02983	C		1.31882			Putative ornithine, DAP, or arginine decarboxylase
SMc03004 (icpA mcpE)	C		1.42531			IcpA/McpE internal chemotaxis protein
SMc03009 (cheR)	C		1.22744			Chemotaxis protein methyltransferase
SMc03010 (cheB1)	C		1.01902			Chemotaxis response regulator protein-glutamate methylesterase
SMc03013	C		1.03788			Conserved hypothetical protein
SMc03044 (fliK)	C		1.30915			FliK hook length control protein
SMc03047 (flgE)	C		1.61572			Flagellar hook protein
SMc03063 (aglG)	C	1.03936				Alpha-glucosides ABC transporter, permease component
SMc03072	C		1.47086			Conserved hypothetical protein
SMc03088	C		1.12872			Transposase for insertion sequence element ISRm11/ISRm2011-2
SMc03131	B				1.58762	Putative DL-2-aminoadipic acid ABC transporter, periplasmic solute-binding component
SMc03132	E			1.63204		Oxidoreductase
SMc03151	C		1.70857			Conserved hypothetical protein
SMc03152	C		1.36547			Hypothetical transmembrane protein
SMc03167	F	1.08774		1.27287		MFS-type transport protein
SMc03168	C		-1.44939			Multidrug resistance efflux system
SMc03175	C		1.33745			Inosine-uridine preferring nucleoside hydrolase family protein
SMc03253	C	1.1562				L-proline cis-4-hydroxylase
SMc03267	C		1.29167			Putative dipeptidase
SMc03313	C		1.48469			Insertion sequence ISRm2011-2
SMc03787	E			1.17446		Conserved hypothetical protein
SMc03797 (metA)	C		1.02312			Probable homoserine O-succinyltransferase
SMc03823 (leuC)	C		1.11213			Probable 3-isopropylmalate dehydratase large subunit
SMc03846 (acnA)	C		1.91835			Probable aconitate hydratase
SMc03850 (ccmD)	C		1.02174			Putative heme exporter D (cytochrome C-type biogenesis protein) transmembrane
SMc03887	C		1.07402			Amino acid efflux protein
SMc03892	C		1.66108			Putative transposase
SMc03936	C		-1.04598			Conserved hypothetical signal peptide protein
SMc04051 (rpoE4)	C		1.02189			Putative RNA polymerase sigma-E factor (sigma-24) protein
SMc04217	C		1.11315			Hypothetical transmembrane signal peptide protein
SMc04218	C		1.0672			Probable ABC transporte
SMc04262 (gnd)	C		1.39063			Probable 6-phosphogluconate dehydrogenase (decarboxylating) protein
SMc04274	C		1.12853			Conserved hypothetical protein
SMc04280	C		1.14751			Hypothetical signal peptide protein
SMc04318 (cspA1)	C		1.27346			Cold shock transcriptional regulator
SMc04325 (bmt )	C		1.60114			Betaine-homocysteine methyltransferase
SMc04346 (ilvC)	C		1.54419			Ketol-acid reductoisomerase
